# Supplementary material for: Genomic Signatures of North American Soybean Improvement Inform Diversity Enrichment Strategies and Clarify the Impact of Hybridization
Source: G3 (Bethesda). 2016 Jul 7;6(9):2693–705. doi: 10.1534/g3.116.029215 (PMC5015928; doi:10.1534/g3.116.029215)
Supplement: Supplemental Material [file supp_g3.116.029215_FileS1.zip]

Archive with 21 entries (21 files):
- chrom1.jpg
- chrom2.jpg
- chrom3.jpg
- chrom4.jpg
- chrom5.jpg
- chrom6.jpg
- chrom7.jpg
- chrom8.jpg
- chrom9.jpg
- chrom10.jpg
- chrom11.jpg
- chrom12.jpg
- chrom13.jpg
- chrom14.jpg
- chrom15.jpg
- chrom16.jpg
- chrom17.jpg
- chrom18.jpg
- chrom19.jpg
- chrom20.jpg
- README.txt
