# Supplementary material for: Genomic Signatures of North American Soybean Improvement Inform Diversity Enrichment Strategies and Clarify the Impact of Hybridization
Source: G3 (Bethesda). 2016 Jul 7;6(9):2693–705. doi: 10.1534/g3.116.029215 (PMC5015928; doi:10.1534/g3.116.029215)
Supplement: Supplemental Material [file supp_g3.116.029215_FileS1.zip › README.txt]

As in Figure 3 of the manuscript, Log2 ratio of mean pairwise difference of a given population relative to all North American ancestors is given for each window of 50 markers along the chromosome at the top of the figure.  The bottom three panels depict populations MG 0-I, MG III-IV, and MG V+, top to bottom, respectively.  The identity of each marker relative to the given ancestor is depicted for each of the pre-1970s lines.  Each individual is shown as a row and, therefore, appears as many times as there are ancestors.  A locus is colored if it is identical to the ancestor.  White space indicates a mismatch.  Heterozygous loci, though rare, are colored gray.  Gray vertical lines spanning the figure indicate regions of reduced diversity.  Colors are consistent across populations and across chromosomes.  MG 0-I and MG V+ ancestors are listed in Figure 3 of the main manuscript.  MG III-IV ancestors are as follows (top to bottom with variety name and color in parentheses): PI548362 (Lincoln, black); PI548406 (Richland, light-green); PI548318 (Dunfield, rust); PI548488 (S-100, magenta); PI548360 (Korean, purple); PI548477 (Ogden, gray-brown); PI548445 (CNS, light-blue); PI548485 (Roanoke, pink); PI548391 (Mukden, turquoise).
