# Supplementary material for: Genomic Signatures of North American Soybean Improvement Inform Diversity Enrichment Strategies and Clarify the Impact of Hybridization
Source: G3 (Bethesda). 2016 Jul 7;6(9):2693–705. doi: 10.1534/g3.116.029215 (PMC5015928; doi:10.1534/g3.116.029215)
Supplement: Supplemental Material [file supp_g3.116.029215_FileS2.zip]

Archive with 4 entries (4 files):
- MG3_4.pdf
- MG5_plus.pdf
- README.txt
- MG0_1.pdf
