# Supplementary material for: Genomic Signatures of North American Soybean Improvement Inform Diversity Enrichment Strategies and Clarify the Impact of Hybridization
Source: G3 (Bethesda). 2016 Jul 7;6(9):2693–705. doi: 10.1534/g3.116.029215 (PMC5015928; doi:10.1534/g3.116.029215)
Supplement: Supplemental Material [file supp_g3.116.029215_FileS2.zip › README.txt]

As in Figure 6 of the main manuscript, top two panels show the frequency of each 50 marker haplotype, in 10 marker increments, along a chromosome for pre-1970s and 2000s samples.  Haplotypes are ordered in the top panel, purple to crimson, based on frequency in pre-1970s sample.  All additional haplotypes are colored gray.  The same haplotype in both samples, pre-1970s and 2000s, will have the same color, excepting gray haplotypes.  Note that shared colors left to right along the chromosomes could represent unlinked haplotypes although similar frequencies (and frequency changes) generally suggest linkage.  The third panel shows average pairwise difference for 50 marker windows; lines are colored based on indicated sample.  Differently from Figure 6, a fourth panel is included showing the log2 ratio of these values.  In the fifth panel, blue lines indicate the frequency change of the most rapidly changing haplotype within a window.  Orange lines indicate the average change of the three most rapidly changing alleles in a window.  Haplotype change is based on the first (pre-1970s) and last (2000s) samples, whereas allele change is based on all samples (see Methods).  The last panel depicts the average shared haplotype length (H) around a marker for pre-1970s (purple) and 2000s (yellow) samples.  Gray dotted lines throughout indicate the median of values in a panel, while red lines, when present, indicate genome-wide thresholds described in Table 4 and shown in Figure 5 of the main manuscript.
