# Supplementary material for: Genomic Signatures of North American Soybean Improvement Inform Diversity Enrichment Strategies and Clarify the Impact of Hybridization
Source: G3 (Bethesda). 2016 Jul 7;6(9):2693–705. doi: 10.1534/g3.116.029215 (PMC5015928; doi:10.1534/g3.116.029215)
Supplement: Supplemental Material [file supp_g3.116.029215_FileS3.zip]

Archive with 4 entries (4 files):
- drift_simulation_with_variable_starting_frequencies.pl
- get_all_haplotypes_for_given_window.pl
- get_percent_contribution_from_haplotype_sharing.pl
- slope_versus_Fst_power_simulator.pl
