# Supplementary material for: Genomic Signatures of North American Soybean Improvement Inform Diversity Enrichment Strategies and Clarify the Impact of Hybridization
Source: G3 (Bethesda). 2016 Jul 7;6(9):2693–705. doi: 10.1534/g3.116.029215 (PMC5015928; doi:10.1534/g3.116.029215)
Supplement: Supplemental Material [file supp_g3.116.029215_FileS3.zip › drift_simulation_with_variable_starting_frequencies.pl]

#!/usr/bin/perl -w
use strict;
use warnings;
my $VERSION="0.1";
use Data::Dumper;
use Statistics::LineFit;

my $changeFile = shift; #list of initial frequencies to simulate
my $popSize = shift; #must specify population size at the commandline

my $selection = 1; #relative survival rate of B to A; 1 is no selection

my @initialFreqs = @{getInitialFreqs($changeFile)};

my $trials = scalar(@initialFreqs);
warn "trials: $trials";

my $generations = 45; #total number of generations to run
my %check = qw/15 1 25 1 35 1 45 1/; #generations at which to report data (gen 0 is always reported); hash keys are the generations to check
my @keys = (1,15,25,35,45); #Must match the keys used above
warn Dumper (%check);

print "SNP\tCHR\tBP\tP\tstartFreq\tendFreq\tstartLetter\tFst\tallFreq\n";
foreach my $t (1 .. $trials) {
  my $iFreq = $initialFreqs[$t - 1];
  my @pop = (('A') x ($popSize * $iFreq), ('B') x ($popSize * (1 - $iFreq)));
  my @yValues = ($iFreq);
  foreach my $g (1 .. $generations) {
    my @newPop;
    my $as = 0;
    foreach my $p (1 .. $popSize) {
      my $pick = $pop[ rand @pop ];
      if ($pick eq 'B') {
	redo if rand > $selection;
      }
      $as++ if $pick eq 'A';
      push @newPop, $pick;
    }
    @pop = @newPop;
    if ($check{$g}) {
      my $freq = ($as / $popSize);
      push @yValues, $freq;     
    }
  }
  #next if $yValues[-1] == 0;
  my @newXValues;
  my @newYValues; 
  my @newWeights;
  my $i = 0;
  foreach (@yValues) {
    push @newYValues, $_;
    push @newXValues, $keys[$i];
    #push @newWeights, $weights[$i];
    last if ($_ > .95 || $_ < .05); #fixed 
    $i++;
  }
  my $lineFit = Statistics::LineFit->new();
  #$lineFit->setData (\@newXValues, \@newYValues, \@newWeights) or die "Invalid data";
  $lineFit->setData (\@newXValues, \@newYValues) or die "Invalid data";
  my ($intercept, $slope) = $lineFit->coefficients();
  my $start = $newYValues[0];
  my $end = $newYValues[-1];
  my $pT = ($start + $end) / 2; #total allele freq
  #my $pT = (.5 + .6) / 2; #total allele freq
  my $Ht = 2*$pT*(1-$pT);
  my $He = (2*$start*(1-$start) + 2*$end*(1-$end)) / 2;
  my $Fst = ($Ht - $He) / $Ht;
  #print "$t\t$intercept\t$norm\t".join(',',@yValues)."\n";
  print "1\_$t\t1\t$t\t$slope\t$start\t$end\tA\t$Fst\t".join(',',@yValues)."\n";
}

sub getInitialFreqs {
  my $file = shift;
  my @initialFreqs;
  open(my $in, '<', $file);
  my $head = <$in>;
  while (<$in>) {
    chomp $_;
    my @s = split /\t/, $_;
    #next unless $s[1] == 1; #only get first 
    push @initialFreqs, $s[0]; 
  }
  return \@initialFreqs;
}
=head1 NAME


=head1 SYNOPSIS


=head1 DESCRIPTION


=head1 SEE ALSO

	
=head1 AUTHOR


justin vaughn (jvaughn7@utk.edu)

=cut
