# Supplementary material for: Genomic Signatures of North American Soybean Improvement Inform Diversity Enrichment Strategies and Clarify the Impact of Hybridization
Source: G3 (Bethesda). 2016 Jul 7;6(9):2693–705. doi: 10.1534/g3.116.029215 (PMC5015928; doi:10.1534/g3.116.029215)
Supplement: Supplemental Material [file supp_g3.116.029215_FileS3.zip › get_all_haplotypes_for_given_window.pl]

#!/usr/bin/perl

use warnings;
use strict;

use Data::Dumper;

#script takes the following arguments and produces an output containing the haplotypes and there frequencies within each window

my $dir = shift; #genotype files in hapmap format with chromosome separated individually
my $windowSize = shift;
my $overlap = shift; #sliding window increment

foreach (1 .. 20) { #chromsomes are processed in order
  my $chromToSearch = $_;
  my @positions;
  open IN, "$dir/chr$chromToSearch.hmp.txt"; #file names must have this form or needs changing
  my $headerLine = <IN>;
  chomp $headerLine;
  my @PIs = split /\t/, $headerLine;
  my @spl = splice @PIs, 0, 11;
  my $total = 0;
  while (<IN>) {
    chomp $_;
    my @s = split /\t/, $_;
    my @spl = splice @s, 0, 11;
    my $chrom = $spl[2];
    my $pos = $spl[3];
    push @positions, $pos;
    $total++;
  }
  close IN;
  my $i = 0;
  while ($i <= $total - $windowSize) {
    my $start = $positions[$i];
    my $stop = $positions[$i + $windowSize - 1];
    my %haplotypes;
    my %stringHap;
    my %PIsWithHap;
    open IN, "$dir/chr$chromToSearch.hmp.txt"; #file names must have this form or needs changing
    my $headerLine = <IN>;
    chomp $headerLine;
    my @PIs = split /\t/, $headerLine;
    my @spl = splice @PIs, 0, 11;
    while (<IN>) {
      chomp $_;
      my @s = split /\t/, $_;
      my @spl = splice @s, 0, 11;
      my $chrom = $spl[2];
      my $pos = $spl[3];
      next unless ($chrom eq $chromToSearch && $pos <= $stop && $pos >= $start);
      #warn("$chrom\_$pos\n");
      my $i = 0;
      foreach my $al (@s) {
	push @{$haplotypes{$PIs[$i]}}, $al;
	$i++;
      }
    }
    my $totalLines = 0;
    foreach my $k (keys %haplotypes) {
      my $hap = join('',@{$haplotypes{$k}});
      $stringHap{$hap}++;
      push @{$PIsWithHap{$hap}}, $k;
      $totalLines++;
    }
    #print("window: chr $chrom, $start-$stop")
    my @toPrint = ($chromToSearch, $start, $stop, $totalLines, scalar(keys %stringHap));
    foreach my $k (keys %stringHap) {
      my $freq = $stringHap{$k} / $totalLines;
      push @toPrint, "$k-$stringHap{$k}-$freq";
      #print("$k\t$stringHap{$k}\n");
    }
    print(join("\t",@toPrint)."\n");
    $i += $overlap;
  }
}

#author: Justin Vaughn (jnvaughn@uga.edu)
