# Supplementary material for: Genomic Signatures of North American Soybean Improvement Inform Diversity Enrichment Strategies and Clarify the Impact of Hybridization
Source: G3 (Bethesda). 2016 Jul 7;6(9):2693–705. doi: 10.1534/g3.116.029215 (PMC5015928; doi:10.1534/g3.116.029215)
Supplement: Supplemental Material [file supp_g3.116.029215_FileS3.zip › get_percent_contribution_from_haplotype_sharing.pl]

#!/usr/bin/perl

use warnings;
use strict;

use Data::Dumper;
#/home/justin/Desktop/seedGWAS/sojaGenoypes
use List::Util qw( shuffle );

my $outDir = shift; #output directory
my $popFile = shift; #a list of all members of the population to be checked; this list can include accessions in the ancestor list.  Accessions must match those in the hapmap directory
my $ancestorFile = shift; #a list of all ancestors
my $dataDir = shift; #directory of genotyping files in hapmap format; can contain more genotypes than used in the analysis, but files should be divided into chrososomes (ex. 20 chromosomes = 20 files)

my $run;
$run = `mkdir $outDir`;

my @ancestorList = @{getList($ancestorFile)};
warn(Dumper(@ancestorList));
my @pop = @{getList($popFile)};
warn(Dumper(@pop));

opendir DIR, $dataDir;
my @files = readdir DIR;
closedir DIR;

#uncomment if using the entire database of genotypes
my %keepHash = ();
foreach (@ancestorList, @pop) {
  $keepHash{$_} = 1;
}
warn(Dumper(%keepHash));

#do one chromosome at a time
foreach my $file (@files) {
  next unless $file =~ /(txt)|(hmp)|(csv)/;
  warn "$file\n";
  my %contribution;
  my ($haplotypes, $totalLength, $chrom, $pos) = getHaplotypes("$dataDir/$file", \%keepHash); #\%keepHash
  #die Dumper($haplotypes, $totalLength);
  foreach (keys %$haplotypes) {
    print "$_\t".scalar(@{$haplotypes->{$_}})."\n";
  }
  my @chrom = @{$chrom};
  my @pos = @{$pos};
  foreach my $p (@pop) {
    my %matchString = %{getMatchStrings($haplotypes, $p, \@ancestorList)};
    #die Dumper(%matchString);
    foreach my $marker (0 .. $totalLength) {
      my %total;
      my ($ancestor, $matchLength) = getMarkerAncestry($marker, \%matchString, $totalLength, $p);
      $contribution{$p}->[$marker]->{$ancestor} = 1;
    }
  }
  #die Dumper(%contribution);
  my @totalContribution;
  #open OUT, ">$perLineOutDir/$file";
  #print OUT "line\tmarker\tancestor\tfreq\tchrom\tpos\n";
  foreach my $p (keys %contribution) {
    my $i = 0;
    foreach my $comp (@{$contribution{$p}}) {
      foreach my $anc (keys %{$comp}) {
	my $percent = $comp->{$anc};
	$percent = 0 unless $percent;
	#print OUT "$p\t$i\t$anc\t$percent\t$chrom[$i]\t$pos[$i]\n";
	$totalContribution[$i]->{$anc} += $percent;
      }
      $i++;
    }
  }
  #close OUT;
  open OUT, ">$outDir/$file";
  print OUT "marker\tancestor\tfreq\tchrom\tpos\n";
  my $numberInPop = scalar(@pop);
  my $i = 0;
  foreach my $t (@totalContribution) {
    foreach my $anc (keys %{$t}) {
      my $freq = $t->{$anc} / $numberInPop;
      print OUT "$i\t$anc\t$freq\t$chrom[$i]\t$pos[$i]\n";
    }
    $i++;
  }
  close OUT;
}

sub getMarkerAncestry {
  my $marker = shift;
  my $matchStringRef = shift;
  my $totalLength = shift;
  my $p = shift;
  my %total;
  my %left_right;
  foreach my $anc (keys %$matchStringRef) {
      my $matchString = $matchStringRef->{$anc};
      my $matchLength = length($matchString);
      #die Dumper($matchString);
      die "problem with lengths for $marker(marker), $anc(anc), $p(line), $matchLength and $totalLength: $matchString" unless length($matchString) == $totalLength;
      my $match = substr($matchString, $marker, $totalLength - $marker);
      my $left = 0; my $right = 0;
      my $hetScore = 1;
      if ($matchString =~ /([mhn]+)$match$/) {
	my $match = $1;
	my $i = 0;
	while ($match =~ /m/g) {
	  $i++;
	}
	while ($match =~ /h/g) {
	  $i += $hetScore;
	}
	$left = $i;
      }
      $match = substr($matchString, 0, $marker);
      if ($matchString =~ /^$match([mhn]+)/) {
	my $match = $1;
	my $i = 0;
	while ($match =~ /m/g) {
	  $i++;
	}
	while ($match =~ /h/g) {
	  $i += $hetScore;
	}
	$right = $i; 
      }
      #print "$marker\t$left\t$right\n";
      $total{$anc} = $left + $right;
      $left_right{$anc} = "$left\_$right";
  }
  my @sorted = sort {$total{$a} <=> $total{$b}} keys %total;
  my $top = pop @sorted;
  my $second = pop @sorted;
  if (($total{$top} - $total{$second}) > 5) {
      return ($top, $left_right{$top});
  } else {
      return ('ambiguous', 'NA');
  }
}

sub getMatchStrings {
  my $haplotypes = shift;
  my $p = shift;
  my $ancestorList = shift;
  my %matchString;
  foreach my $a (@$ancestorList) {
      my $i = 0;
      $matchString{$a} = '';
      #warn($a);
      #die Dumper($haplotypes);
      foreach my $pAllele (@{$haplotypes->{$p}}) {
	#die Dumper($a);
	my $match;
	die "$i\t$a\t$pAllele\n".Dumper($haplotypes) unless $haplotypes->{$a}->[$i];
	if ($pAllele eq $haplotypes->{$a}->[$i] && $pAllele =~ /[ACGT]/) {
	  $matchString{$a} .= 'm';
	} elsif ($haplotypes->{$a}->[$i] =~ /[-N]/ || $pAllele =~ /[-N]/) {
	  $matchString{$a} .= 'n';
	} elsif ($haplotypes->{$a}->[$i] =~ /[RYSWKM]/ && $pAllele =~ /[ACGTRYSWKM]/) {
	  $matchString{$a} .= 'h';
	} elsif ($haplotypes->{$a}->[$i] =~ /[ACGTRYSWKM]/ && $pAllele =~ /[RYSWKM]/) {
	  $matchString{$a} .= 'h';
	} else {
	  $matchString{$a} .= 'x';
	}
	$i++;
      }
  }
  return \%matchString;
}

sub getHaplotypes {
  my $file = shift;
  my $keepHash = shift;
  my %haplotypes;
  my @chrom;
  my @pos;
  open(my $in, '<',"$file");
  my $headerLine = <$in>;
  chomp $headerLine;
  $headerLine =~ s/\r//g;
  warn($file);
  #die Dumper($headerLine);
  my @PIs = split /\t/, $headerLine;
  my @spl = splice @PIs, 0, 11;
  #die(Dumper(@PIs));
  my $j = 0;
  while (<$in>) {
    chomp $_;
    $_ =~ s/\r//g;
    #warn "here\n";
    my @s = split /\t/, $_;
    my @spl = splice @s, 0, 11;
    my $chrom = $spl[2];
    my $pos = $spl[3];
    push @chrom, $chrom;
    push @pos, $pos;
    my $i = 0;
    foreach my $al (@s) {
      if ($keepHash) {
	#warn($PIs[$i]);
	#die Dumper(@PIs);
	push @{$haplotypes{$PIs[$i]}}, $al if $keepHash->{$PIs[$i]};
      } else {push @{$haplotypes{$PIs[$i]}}, $al;}
      $i++;
    }
    $j++;
  }
  #die(Dumper(keys %haplotypes));
  return (\%haplotypes, $j, \@chrom, \@pos);
}

sub getList {
  my $popFile = shift;
  my @list = qw//;
  open(my $fh, '<', $popFile) or die;
  while (<$fh>) {
    chomp $_;
    push @list, $_;
  }
  return \@list;
}

#author: Justin Vaughn (jnvaughn@uga.edu)
