# Supplementary material for: Genomic Signatures of North American Soybean Improvement Inform Diversity Enrichment Strategies and Clarify the Impact of Hybridization
Source: G3 (Bethesda). 2016 Jul 7;6(9):2693–705. doi: 10.1534/g3.116.029215 (PMC5015928; doi:10.1534/g3.116.029215)
Supplement: Supplemental Material [file supp_g3.116.029215_FileS3.zip › slope_versus_Fst_power_simulator.pl]

#!/usr/bin/perl -w
use strict;
use warnings;
my $VERSION="0.1";
use Data::Dumper;

use Statistics::LineFit; #generally need to install

my $iFreq = shift; #initial frequency of allele
my $selection = shift; #relative survival rate of B allele to A allele; 1 is no selection; .9 is a selection coefficient of .1 for A.
my $popSize = shift; #population size; constant for each generation.

my $generations = 45; #total number of generations to run
my %check = qw/15 1 25 1 35 1 45 1/; #generations at which to report data (gen 0 is always reported); hash keys are the generations to check
my @keys = (1,15,25,35,45); #Must match the keys used above

my $trials = 1000;

warn Dumper (%check);
my $i = 0;
print "trial\tinter\tslope\tFst\tfreq\n";
foreach my $t (1 .. $trials) {
  my $prev = $iFreq;
  my @pop = (('A') x ($popSize * $iFreq), ('B') x ($popSize * (1 - $iFreq)));
  my @yValues = ($prev);
  foreach my $g (1 .. $generations) {
    my @newPop;
    my $as = 0;
    foreach my $p (1 .. $popSize) {
      my $pick = $pop[ rand @pop ];
      if ($pick eq 'B') {
	redo if rand > $selection;
      }
      $as++ if $pick eq 'A';
      push @newPop, $pick;
    }
    @pop = @newPop;
    if ($check{$g}) {
      my $freq = ($as / $popSize);
      push @yValues, $freq;
      $prev = $as / $popSize;      
    }
  }
  my @newXValues;
  my @newYValues; 
  my $i = 0;
  foreach (@yValues) {
    push @newYValues, $_;
    push @newXValues, $keys[$i];
    last if ($_ > .95 || $_ < .05); #allele is deemed fixed 
    $i++;
  }
  my $lineFit = Statistics::LineFit->new();
  $lineFit->setData (\@newXValues, \@newYValues) or die "Invalid data";
  my ($intercept, $slope) = $lineFit->coefficients();
  my $start = $newYValues[0];
  my $end = $newYValues[-1];
  my $pT = ($start + $end) / 2; #total allele freq
  my $Ht = 2*$pT*(1-$pT);
  my $He = (2*$start*(1-$start) + 2*$end*(1-$end)) / 2;
  my $Fst = ($Ht - $He) / $Ht;
  print "$t\t$intercept\t$slope\t$Fst\t".join(',',@yValues)."\n";
}

=head1 NAME


=head1 SYNOPSIS


=head1 DESCRIPTION


=head1 SEE ALSO

	
=head1 AUTHOR


justin vaughn (jvaughn7@utk.edu)

=cut
