# Supplementary material for: Genomic Signatures of North American Soybean Improvement Inform Diversity Enrichment Strategies and Clarify the Impact of Hybridization
Source: G3 (Bethesda). 2016 Jul 7;6(9):2693–705. doi: 10.1534/g3.116.029215 (PMC5015928; doi:10.1534/g3.116.029215)
Supplement: Supplemental Material [file supp_g3.116.029215_FileS4.txt]

rs#	alleles (single values is monomorphic in all germplasm)	chrom	Position (bp) in Glyma.Wm82.a1	Marker-index used in Figures 3 and 6
BARC_1.01_Gm_15_11286	C/A	15	11286	1
BARC_1.01_Gm_15_14305	C/T	15	14305	2
BARC_1.01_Gm_15_51607	A/G	15	51607	3
BARC_1.01_Gm_15_64002	C/T	15	64002	4
BARC_1.01_Gm_15_69190	C/T	15	69190	5
BARC_1.01_Gm_15_78072	A/C	15	78072	6
BARC_1.01_Gm_15_171456	G/A	15	171456	7
BARC_1.01_Gm_15_180434	C/T	15	180434	8
BARC_1.01_Gm_15_192744	A/G	15	192744	9
BARC_1.01_Gm_15_193939	G/A	15	193939	10
BARC_1.01_Gm_15_199344	G/A	15	199344	11
BARC_1.01_Gm_15_204224	G/A	15	204224	12
BARC_1.01_Gm_15_267300	G/A	15	267300	13
BARC_1.01_Gm_15_280241	A/C	15	280241	14
BARC_1.01_Gm_15_285521	G/A	15	285521	15
BARC_1.01_Gm_15_308186	G/A	15	308186	16
BARC_1.01_Gm_15_320606	C/T	15	320606	17
BARC_1.01_Gm_15_352933	T/C	15	352933	18
BARC_1.01_Gm_15_410656	G/A	15	410656	19
BARC_1.01_Gm_15_425162	T/C	15	425162	20
BARC_1.01_Gm_15_449798	A	15	449798	21
BARC_1.01_Gm_15_458584	C/T	15	458584	22
BARC_1.01_Gm_15_467287	A/G	15	467287	23
BARC_1.01_Gm_15_477261	C/A	15	477261	24
BARC_1.01_Gm_15_511387	C/T	15	511387	25
BARC_1.01_Gm_15_549291	T/G	15	549291	26
BARC_1.01_Gm_15_578068	A/C	15	578068	27
BARC_1.01_Gm_15_630331	G/A	15	630331	28
BARC_1.01_Gm_15_633082	C/T	15	633082	29
BARC_1.01_Gm_15_658737	T/C	15	658737	30
BARC_1.01_Gm_15_681694	G/A	15	681694	31
BARC_1.01_Gm_15_703091	C/T	15	703091	32
BARC_1.01_Gm_15_710254	C/A	15	710254	33
BARC_1.01_Gm_15_715258	A/G	15	715258	34
BARC_1.01_Gm_15_717120	C/T	15	717120	35
BARC_1.01_Gm_15_718740	T/C	15	718740	36
BARC_1.01_Gm_15_741627	C/A	15	741627	37
BARC_1.01_Gm_15_756303	T/C	15	756303	38
BARC_1.01_Gm_15_763326	T/C	15	763326	39
BARC_1.01_Gm_15_790913	T/C	15	790913	40
BARC_1.01_Gm_15_797859	A/G	15	797859	41
BARC_1.01_Gm_15_800327	A/C	15	800327	42
BARC_1.01_Gm_15_823441	G/T	15	823441	43
BARC_1.01_Gm_15_831092	T/C	15	831092	44
BARC_1.01_Gm_15_839181	C/T	15	839181	45
BARC_1.01_Gm_15_856728	G/A	15	856728	46
BARC_1.01_Gm_15_863423	C/A	15	863423	47
BARC_1.01_Gm_15_865234	C/T	15	865234	48
BARC_1.01_Gm_15_872867	G/T	15	872867	49
BARC_1.01_Gm_15_943943	C/T	15	943943	50
BARC_1.01_Gm_15_946876	A/G	15	946876	51
BARC_1.01_Gm_15_948412	C/T	15	948412	52
BARC_1.01_Gm_15_959212	T/C	15	959212	53
BARC_1.01_Gm_15_962265	T/C	15	962265	54
BARC_1.01_Gm_15_964807	G/T	15	964807	55
BARC_1.01_Gm_15_966867	T/C	15	966867	56
BARC_1.01_Gm_15_1007132	C/A	15	1007132	57
BARC_1.01_Gm_15_1018157	C/T	15	1018157	58
BARC_1.01_Gm_15_1093403	A/C	15	1093403	59
BARC_1.01_Gm_15_1095719	A/G	15	1095719	60
BARC_1.01_Gm_15_1106089	T/G	15	1106089	61
BARC_1.01_Gm_15_1110786	C/A	15	1110786	62
BARC_1.01_Gm_15_1116006	C/T	15	1116006	63
BARC_1.01_Gm_15_1122114	A/C	15	1122114	64
BARC_1.01_Gm_15_1128092	G/A	15	1128092	65
BARC_1.01_Gm_15_1209819	T/C	15	1209819	66
BARC_1.01_Gm_15_1222084	C/A	15	1222084	67
BARC_1.01_Gm_15_1234385	G	15	1234385	68
BARC_1.01_Gm_15_1265753	C/T	15	1265753	69
BARC_1.01_Gm_15_1270358	T/C	15	1270358	70
BARC_1.01_Gm_15_1276755	A/G	15	1276755	71
BARC_1.01_Gm_15_1304136	A/G	15	1304136	72
BARC_1.01_Gm_15_1349135	T/C	15	1349135	73
BARC_1.01_Gm_15_1387913	G/T	15	1387913	74
BARC_1.01_Gm_15_1389521	T/C	15	1389521	75
BARC_1.01_Gm_15_1416378	T/C	15	1416378	76
BARC_1.01_Gm_15_1448716	G/A	15	1448716	77
BARC_1.01_Gm_15_1463586	T/C	15	1463586	78
BARC_1.01_Gm_15_1467204	A/G	15	1467204	79
BARC_1.01_Gm_15_1473070	T/G	15	1473070	80
BARC_1.01_Gm_15_1491376	G/A	15	1491376	81
BARC_1.01_Gm_15_1492921	A/C	15	1492921	82
BARC_1.01_Gm_15_1507923	A/G	15	1507923	83
BARC_1.01_Gm_15_1523640	T/C	15	1523640	84
BARC_1.01_Gm_15_1525259	C/T	15	1525259	85
BARC_1.01_Gm_15_1541381	C/T	15	1541381	86
BARC_1.01_Gm_15_1575453	C/T	15	1575453	87
BARC_1.01_Gm_15_1590628	A/C	15	1590628	88
BARC_1.01_Gm_15_1595121	T/C	15	1595121	89
BARC_1.01_Gm_15_1609497	C/T	15	1609497	90
BARC_1.01_Gm_15_1617392	C/T	15	1617392	91
BARC_1.01_Gm_15_1618820	C/T	15	1618820	92
BARC_1.01_Gm_15_1626629	C/T	15	1626629	93
BARC_1.01_Gm_15_1713973	A/C	15	1713973	94
BARC_1.01_Gm_15_1735436	G/A	15	1735436	95
BARC_1.01_Gm_15_1748741	T/C	15	1748741	96
BARC_1.01_Gm_15_1751607	C/A	15	1751607	97
BARC_1.01_Gm_15_1756469	C/T	15	1756469	98
BARC_1.01_Gm_15_1761248	A/C	15	1761248	99
BARC_1.01_Gm_15_1765956	C/T	15	1765956	100
BARC_1.01_Gm_15_1785514	A/G	15	1785514	101
BARC_1.01_Gm_15_1793431	G/A	15	1793431	102
BARC_1.01_Gm_15_1810058	G/T	15	1810058	103
BARC_1.01_Gm_15_1815678	T/C	15	1815678	104
BARC_1.01_Gm_15_1818385	A/C	15	1818385	105
BARC_1.01_Gm_15_1829930	C/T	15	1829930	106
BARC_1.01_Gm_15_1842053	T/G	15	1842053	107
BARC_1.01_Gm_15_1848638	A/C	15	1848638	108
BARC_1.01_Gm_15_1856246	A/C	15	1856246	109
BARC_1.01_Gm_15_1876449	C/T	15	1876449	110
BARC_1.01_Gm_15_1890509	G/A	15	1890509	111
BARC_1.01_Gm_15_1892120	T/C	15	1892120	112
BARC_1.01_Gm_15_1906109	A/C	15	1906109	113
BARC_1.01_Gm_15_1910769	G/A	15	1910769	114
BARC_1.01_Gm_15_1919624	G/A	15	1919624	115
BARC_1.01_Gm_15_1928343	G/A	15	1928343	116
BARC_1.01_Gm_15_1935114	G/A	15	1935114	117
BARC_1.01_Gm_15_1940841	T/G	15	1940841	118
BARC_1.01_Gm_15_1947208	G/A	15	1947208	119
BARC_1.01_Gm_15_1954567	C/T	15	1954567	120
BARC_1.01_Gm_15_1956974	T/C	15	1956974	121
BARC_1.01_Gm_15_1969687	A/G	15	1969687	122
BARC_1.01_Gm_15_1981964	T/C	15	1981964	123
BARC_1.01_Gm_15_1989918	T/G	15	1989918	124
BARC_1.01_Gm_15_1997440	G/A	15	1997440	125
BARC_1.01_Gm_15_2012985	G/A	15	2012985	126
BARC_1.01_Gm_15_2018954	A/C	15	2018954	127
BARC_1.01_Gm_15_2021199	T/C	15	2021199	128
BARC_1.01_Gm_15_2049944	A/G	15	2049944	129
BARC_1.01_Gm_15_2072075	G/A	15	2072075	130
BARC_1.01_Gm_15_2091772	A/G	15	2091772	131
BARC_1.01_Gm_15_2110657	T/C	15	2110657	132
BARC_1.01_Gm_15_2113941	A/G	15	2113941	133
BARC_1.01_Gm_15_2127691	A/G	15	2127691	134
BARC_1.01_Gm_15_2148634	C/T	15	2148634	135
BARC_1.01_Gm_15_2152249	A/G	15	2152249	136
BARC_1.01_Gm_15_2154766	C/T	15	2154766	137
BARC_1.01_Gm_15_2178297	T/C	15	2178297	138
BARC_1.01_Gm_15_2183762	A/C	15	2183762	139
BARC_1.01_Gm_15_2185523	C/T	15	2185523	140
BARC_1.01_Gm_15_2198097	A/G	15	2198097	141
BARC_1.01_Gm_15_2238486	G/A	15	2238486	142
BARC_1.01_Gm_15_2241545	A/G	15	2241545	143
BARC_1.01_Gm_15_2288806	G/A	15	2288806	144
BARC_1.01_Gm_15_2290738	A/G	15	2290738	145
BARC_1.01_Gm_15_2293521	G/A	15	2293521	146
BARC_1.01_Gm_15_2298663	T/C	15	2298663	147
BARC_1.01_Gm_15_2323855	A/G	15	2323855	148
BARC_1.01_Gm_15_2331023	A/G	15	2331023	149
BARC_1.01_Gm_15_2333385	A/C	15	2333385	150
BARC_1.01_Gm_15_2339865	C/T	15	2339865	151
BARC_1.01_Gm_15_2342422	T/G	15	2342422	152
BARC_1.01_Gm_15_2350457	A/G	15	2350457	153
BARC_1.01_Gm_15_2352684	A/G	15	2352684	154
BARC_1.01_Gm_15_2358644	T/C	15	2358644	155
BARC_1.01_Gm_15_2361252	C/T	15	2361252	156
BARC_1.01_Gm_15_2365389	A/G	15	2365389	157
BARC_1.01_Gm_15_2372801	G/A	15	2372801	158
BARC_1.01_Gm_15_2391075	G/A	15	2391075	159
BARC_1.01_Gm_15_2402299	C/T	15	2402299	160
BARC_1.01_Gm_15_2427922	C/T	15	2427922	161
BARC_1.01_Gm_15_2436159	T/C	15	2436159	162
BARC_1.01_Gm_15_2468009	G/A	15	2468009	163
BARC_1.01_Gm_15_2486485	A/G	15	2486485	164
BARC_1.01_Gm_15_2565153	C/T	15	2565153	165
BARC_1.01_Gm_15_2611870	A/C	15	2611870	166
BARC_1.01_Gm_15_2624165	G/T	15	2624165	167
BARC_1.01_Gm_15_2635789	A/G	15	2635789	168
BARC_1.01_Gm_15_2637301	A/G	15	2637301	169
BARC_1.01_Gm_15_2643054	C/T	15	2643054	170
BARC_1.01_Gm_15_2649829	T/G	15	2649829	171
BARC_1.01_Gm_15_2653046	G/A	15	2653046	172
BARC_1.01_Gm_15_2693552	A/G	15	2693552	173
BARC_1.01_Gm_15_2698450	G/A	15	2698450	174
BARC_1.01_Gm_15_2729636	C/A	15	2729636	175
BARC_1.01_Gm_15_2736614	T/G	15	2736614	176
BARC_1.01_Gm_15_2740854	C/T	15	2740854	177
BARC_1.01_Gm_15_2756908	C/T	15	2756908	178
BARC_1.01_Gm_15_2765223	A/C	15	2765223	179
BARC_1.01_Gm_15_2767682	T/C	15	2767682	180
BARC_1.01_Gm_15_2781077	C/T	15	2781077	181
BARC_1.01_Gm_15_2793212	C/T	15	2793212	182
BARC_1.01_Gm_15_2797736	C/T	15	2797736	183
BARC_1.01_Gm_15_2831762	G/A	15	2831762	184
BARC_1.01_Gm_15_2862863	G/A	15	2862863	185
BARC_1.01_Gm_15_2877025	A/C	15	2877025	186
BARC_1.01_Gm_15_2911348	A/G	15	2911348	187
BARC_1.01_Gm_15_2936207	T/C	15	2936207	188
BARC_1.01_Gm_15_2938589	T/C	15	2938589	189
BARC_1.01_Gm_15_2940403	A/G	15	2940403	190
BARC_1.01_Gm_15_2951221	C/T	15	2951221	191
BARC_1.01_Gm_15_2965672	T/C	15	2965672	192
BARC_1.01_Gm_15_2972064	T/G	15	2972064	193
BARC_1.01_Gm_15_2986049	A/C	15	2986049	194
BARC_1.01_Gm_15_2992175	T/G	15	2992175	195
BARC_1.01_Gm_15_3023905	C/T	15	3023905	196
BARC_1.01_Gm_15_3027237	G/T	15	3027237	197
BARC_1.01_Gm_15_3029480	A/G	15	3029480	198
BARC_1.01_Gm_15_3031505	C/T	15	3031505	199
BARC_1.01_Gm_15_3039418	G/A	15	3039418	200
BARC_1.01_Gm_15_3050845	G/T	15	3050845	201
BARC_1.01_Gm_15_3053349	A/G	15	3053349	202
BARC_1.01_Gm_15_3065740	A/G	15	3065740	203
BARC_1.01_Gm_15_3067741	C/T	15	3067741	204
BARC_1.01_Gm_15_3072550	G/A	15	3072550	205
BARC_1.01_Gm_15_3078626	T/G	15	3078626	206
BARC_1.01_Gm_15_3096587	C/A	15	3096587	207
BARC_1.01_Gm_15_3135042	A/G	15	3135042	208
BARC_1.01_Gm_15_3145973	A/G	15	3145973	209
BARC_1.01_Gm_15_3155475	A/C	15	3155475	210
BARC_1.01_Gm_15_3160423	G/T	15	3160423	211
BARC_1.01_Gm_15_3163558	G/A	15	3163558	212
BARC_1.01_Gm_15_3173154	G/A	15	3173154	213
BARC_1.01_Gm_15_3206044	T/C	15	3206044	214
BARC_1.01_Gm_15_3218488	T/C	15	3218488	215
BARC_1.01_Gm_15_3256742	T/C	15	3256742	216
BARC_1.01_Gm_15_3280346	A/G	15	3280346	217
BARC_1.01_Gm_15_3281983	G/A	15	3281983	218
BARC_1.01_Gm_15_3298898	C/T	15	3298898	219
BARC_1.01_Gm_15_3305569	G/T	15	3305569	220
BARC_1.01_Gm_15_3309566	G/A	15	3309566	221
BARC_1.01_Gm_15_3314127	A/G	15	3314127	222
BARC_1.01_Gm_15_3328434	A/G	15	3328434	223
BARC_1.01_Gm_15_3334810	T/G	15	3334810	224
BARC_1.01_Gm_15_3358267	T/C	15	3358267	225
BARC_1.01_Gm_15_3365673	T	15	3365673	226
BARC_1.01_Gm_15_3368492	C/A	15	3368492	227
BARC_1.01_Gm_15_3376797	T/C	15	3376797	228
BARC_1.01_Gm_15_3386599	G/T	15	3386599	229
BARC_1.01_Gm_15_3429213	C/A	15	3429213	230
BARC_1.01_Gm_15_3440258	A/G	15	3440258	231
BARC_1.01_Gm_15_3442797	A/G	15	3442797	232
BARC_1.01_Gm_15_3468596	G/T	15	3468596	233
BARC_1.01_Gm_15_3479141	A/C	15	3479141	234
BARC_1.01_Gm_15_3508832	C/T	15	3508832	235
BARC_1.01_Gm_15_3510605	T/C	15	3510605	236
BARC_1.01_Gm_15_3523151	A/G	15	3523151	237
BARC_1.01_Gm_15_3530595	A/G	15	3530595	238
BARC_1.01_Gm_15_3533006	T/C	15	3533006	239
BARC_1.01_Gm_15_3555042	A/G	15	3555042	240
BARC_1.01_Gm_15_3573558	G/A	15	3573558	241
BARC_1.01_Gm_15_3575671	A/G	15	3575671	242
BARC_1.01_Gm_15_3591997	C/T	15	3591997	243
BARC_1.01_Gm_15_3604068	T/C	15	3604068	244
BARC_1.01_Gm_15_3608234	G/A	15	3608234	245
BARC_1.01_Gm_15_3611060	A/G	15	3611060	246
BARC_1.01_Gm_15_3614684	T/C	15	3614684	247
BARC_1.01_Gm_15_3621773	C/T	15	3621773	248
BARC_1.01_Gm_15_3656535	T/C	15	3656535	249
BARC_1.01_Gm_15_3659157	G/A	15	3659157	250
BARC_1.01_Gm_15_3671728	C/T	15	3671728	251
BARC_1.01_Gm_15_3679571	T/C	15	3679571	252
BARC_1.01_Gm_15_3682566	T/G	15	3682566	253
BARC_1.01_Gm_15_3693597	A/G	15	3693597	254
BARC_1.01_Gm_15_3695549	G/T	15	3695549	255
BARC_1.01_Gm_15_3702534	C/T	15	3702534	256
BARC_1.01_Gm_15_3715179	T/G	15	3715179	257
BARC_1.01_Gm_15_3727108	G/A	15	3727108	258
BARC_1.01_Gm_15_3760320	G/A	15	3760320	259
BARC_1.01_Gm_15_3768071	G/A	15	3768071	260
BARC_1.01_Gm_15_3774779	A/G	15	3774779	261
BARC_1.01_Gm_15_3778317	C/A	15	3778317	262
BARC_1.01_Gm_15_3828587	A/G	15	3828587	263
BARC_1.01_Gm_15_3833574	A/G	15	3833574	264
BARC_1.01_Gm_15_3835408	A/C	15	3835408	265
BARC_1.01_Gm_15_3845971	C/T	15	3845971	266
BARC_1.01_Gm_15_3854234	C/T	15	3854234	267
BARC_1.01_Gm_15_3915528	G/A	15	3915528	268
BARC_1.01_Gm_15_3918803	A/C	15	3918803	269
BARC_1.01_Gm_15_3919945	G/A	15	3919945	270
BARC_1.01_Gm_15_3964578	G/A	15	3964578	271
BARC_1.01_Gm_15_3967324	A/G	15	3967324	272
BARC_1.01_Gm_15_3971175	C	15	3971175	273
BARC_1.01_Gm_15_3989022	G/A	15	3989022	274
BARC_1.01_Gm_15_4031152	C/T	15	4031152	275
BARC_1.01_Gm_15_4082515	T/C	15	4082515	276
BARC_1.01_Gm_15_4089885	G/T	15	4089885	277
BARC_1.01_Gm_15_4091256	G/T	15	4091256	278
BARC_1.01_Gm_15_4099078	G/A	15	4099078	279
BARC_1.01_Gm_15_4103030	G/T	15	4103030	280
BARC_1.01_Gm_15_4111593	C/T	15	4111593	281
BARC_1.01_Gm_15_4114622	T/C	15	4114622	282
BARC_1.01_Gm_15_4118460	C/T	15	4118460	283
BARC_1.01_Gm_15_4152456	G/A	15	4152456	284
BARC_1.01_Gm_15_4159069	G/A	15	4159069	285
BARC_1.01_Gm_15_4200936	G/A	15	4200936	286
BARC_1.01_Gm_15_4245305	C/T	15	4245305	287
BARC_1.01_Gm_15_4252331	A/G	15	4252331	288
BARC_1.01_Gm_15_4253842	A/G	15	4253842	289
BARC_1.01_Gm_15_4257450	C/T	15	4257450	290
BARC_1.01_Gm_15_4258843	T/G	15	4258843	291
BARC_1.01_Gm_15_4264903	T/C	15	4264903	292
BARC_1.01_Gm_15_4268418	C/T	15	4268418	293
BARC_1.01_Gm_15_4271983	C/T	15	4271983	294
BARC_1.01_Gm_15_4277231	T/G	15	4277231	295
BARC_1.01_Gm_15_4285470	T/G	15	4285470	296
BARC_1.01_Gm_15_4298145	C/T	15	4298145	297
BARC_1.01_Gm_15_4315169	T/C	15	4315169	298
BARC_1.01_Gm_15_4317210	A/C	15	4317210	299
BARC_1.01_Gm_15_4345794	G/A	15	4345794	300
BARC_1.01_Gm_15_4386231	A/C	15	4386231	301
BARC_1.01_Gm_15_4395339	C/A	15	4395339	302
BARC_1.01_Gm_15_4404931	A/G	15	4404931	303
BARC_1.01_Gm_15_4406751	T/C	15	4406751	304
BARC_1.01_Gm_15_4415019	G/T	15	4415019	305
BARC_1.01_Gm_15_4416821	A/G	15	4416821	306
BARC_1.01_Gm_15_4418061	A/C	15	4418061	307
BARC_1.01_Gm_15_4419486	A/G	15	4419486	308
BARC_1.01_Gm_15_4425550	G/A	15	4425550	309
BARC_1.01_Gm_15_4449200	G/A	15	4449200	310
BARC_1.01_Gm_15_4456903	G/A	15	4456903	311
BARC_1.01_Gm_15_4462597	G/T	15	4462597	312
BARC_1.01_Gm_15_4468020	T/C	15	4468020	313
BARC_1.01_Gm_15_4485355	G/A	15	4485355	314
BARC_1.01_Gm_15_4491175	T/C	15	4491175	315
BARC_1.01_Gm_15_4494390	T/G	15	4494390	316
BARC_1.01_Gm_15_4497855	A/G	15	4497855	317
BARC_1.01_Gm_15_4509223	C/T	15	4509223	318
BARC_1.01_Gm_15_4513306	G/A	15	4513306	319
BARC_1.01_Gm_15_4522374	C/A	15	4522374	320
BARC_1.01_Gm_15_4523988	A/G	15	4523988	321
BARC_1.01_Gm_15_4527717	C/T	15	4527717	322
BARC_1.01_Gm_15_4613500	G/A	15	4613500	323
BARC_1.01_Gm_15_4615862	C/A	15	4615862	324
BARC_1.01_Gm_15_4617542	A/G	15	4617542	325
BARC_1.01_Gm_15_4641287	T/C	15	4641287	326
BARC_1.01_Gm_15_4647670	C/T	15	4647670	327
BARC_1.01_Gm_15_4663285	T/C	15	4663285	328
BARC_1.01_Gm_15_4666237	G/A	15	4666237	329
BARC_1.01_Gm_15_4680590	C/T	15	4680590	330
BARC_1.01_Gm_15_4727807	A/G	15	4727807	331
BARC_1.01_Gm_15_4751337	G/A	15	4751337	332
BARC_1.01_Gm_15_4758781	A/G	15	4758781	333
BARC_1.01_Gm_15_4764163	A/G	15	4764163	334
BARC_1.01_Gm_15_4775310	C/T	15	4775310	335
BARC_1.01_Gm_15_4777275	T/C	15	4777275	336
BARC_1.01_Gm_15_4868399	T/C	15	4868399	337
BARC_1.01_Gm_15_4896543	T/G	15	4896543	338
BARC_1.01_Gm_15_4906885	C/T	15	4906885	339
BARC_1.01_Gm_15_4911708	G/T	15	4911708	340
BARC_1.01_Gm_15_4918183	G/A	15	4918183	341
BARC_1.01_Gm_15_4924510	T/G	15	4924510	342
BARC_1.01_Gm_15_4926623	C/T	15	4926623	343
BARC_1.01_Gm_15_4935650	C/T	15	4935650	344
BARC_1.01_Gm_15_4944177	C/A	15	4944177	345
BARC_1.01_Gm_15_4973977	T/C	15	4973977	346
BARC_1.01_Gm_15_4996628	C/A	15	4996628	347
BARC_1.01_Gm_15_5085638	C/T	15	5085638	348
BARC_1.01_Gm_15_5097389	T/C	15	5097389	349
BARC_1.01_Gm_15_5151217	C/T	15	5151217	350
BARC_1.01_Gm_15_5165908	G/A	15	5165908	351
BARC_1.01_Gm_15_5167400	T/G	15	5167400	352
BARC_1.01_Gm_15_5199908	G/T	15	5199908	353
BARC_1.01_Gm_15_5203685	T/C	15	5203685	354
BARC_1.01_Gm_15_5222367	T/G	15	5222367	355
BARC_1.01_Gm_15_5233400	C/A	15	5233400	356
BARC_1.01_Gm_15_5243707	A/G	15	5243707	357
BARC_1.01_Gm_15_5303170	T/C	15	5303170	358
BARC_1.01_Gm_15_5312718	C/T	15	5312718	359
BARC_1.01_Gm_15_5363077	C/T	15	5363077	360
BARC_1.01_Gm_15_5430687	A/G	15	5430687	361
BARC_1.01_Gm_15_5432686	G	15	5432686	362
BARC_1.01_Gm_15_5438610	G/A	15	5438610	363
BARC_1.01_Gm_15_5469914	C/A	15	5469914	364
BARC_1.01_Gm_15_5521456	A/G	15	5521456	365
BARC_1.01_Gm_15_5522858	C/T	15	5522858	366
BARC_1.01_Gm_15_5587975	C/A	15	5587975	367
BARC_1.01_Gm_15_5613062	G/A	15	5613062	368
BARC_1.01_Gm_15_5616378	A/G	15	5616378	369
BARC_1.01_Gm_15_5638918	G/T	15	5638918	370
BARC_1.01_Gm_15_5643768	C	15	5643768	371
BARC_1.01_Gm_15_5647199	T/G	15	5647199	372
BARC_1.01_Gm_15_5653425	C/T	15	5653425	373
BARC_1.01_Gm_15_5676262	T/G	15	5676262	374
BARC_1.01_Gm_15_5680444	A/G	15	5680444	375
BARC_1.01_Gm_15_5690213	C/T	15	5690213	376
BARC_1.01_Gm_15_5713749	A/C	15	5713749	377
BARC_1.01_Gm_15_5725962	A/G	15	5725962	378
BARC_1.01_Gm_15_5751376	A/C	15	5751376	379
BARC_1.01_Gm_15_5793738	A/G	15	5793738	380
BARC_1.01_Gm_15_5829758	G/T	15	5829758	381
BARC_1.01_Gm_15_5857370	T/C	15	5857370	382
BARC_1.01_Gm_15_5878569	C/T	15	5878569	383
BARC_1.01_Gm_15_5881591	G/A	15	5881591	384
BARC_1.01_Gm_15_5891968	G/A	15	5891968	385
BARC_1.01_Gm_15_5895388	A/G	15	5895388	386
BARC_1.01_Gm_15_5897409	G/A	15	5897409	387
BARC_1.01_Gm_15_5901675	C/T	15	5901675	388
BARC_1.01_Gm_15_5921097	T/G	15	5921097	389
BARC_1.01_Gm_15_5924951	A/G	15	5924951	390
BARC_1.01_Gm_15_5974147	G/A	15	5974147	391
BARC_1.01_Gm_15_6013106	T/C	15	6013106	392
BARC_1.01_Gm_15_6028005	G/A	15	6028005	393
BARC_1.01_Gm_15_6047557	C/T	15	6047557	394
BARC_1.01_Gm_15_6050323	T/C	15	6050323	395
BARC_1.01_Gm_15_6054009	C/A	15	6054009	396
BARC_1.01_Gm_15_6063470	G/A	15	6063470	397
BARC_1.01_Gm_15_6066709	A/C	15	6066709	398
BARC_1.01_Gm_15_6085478	T/C	15	6085478	399
BARC_1.01_Gm_15_6098122	C/T	15	6098122	400
BARC_1.01_Gm_15_6125171	C/T	15	6125171	401
BARC_1.01_Gm_15_6148933	T/C	15	6148933	402
BARC_1.01_Gm_15_6151969	A/G	15	6151969	403
BARC_1.01_Gm_15_6209973	T/G	15	6209973	404
BARC_1.01_Gm_15_6225626	G/T	15	6225626	405
BARC_1.01_Gm_15_6272006	T/C	15	6272006	406
BARC_1.01_Gm_15_6289984	C/T	15	6289984	407
BARC_1.01_Gm_15_6302011	C/A	15	6302011	408
BARC_1.01_Gm_15_6313314	C/A	15	6313314	409
BARC_1.01_Gm_15_6336593	A/C	15	6336593	410
BARC_1.01_Gm_15_6348054	G/T	15	6348054	411
BARC_1.01_Gm_15_6359431	G/A	15	6359431	412
BARC_1.01_Gm_15_6413430	G/A	15	6413430	413
BARC_1.01_Gm_15_6415122	A/G	15	6415122	414
BARC_1.01_Gm_15_6420763	T/G	15	6420763	415
BARC_1.01_Gm_15_6435936	A/C	15	6435936	416
BARC_1.01_Gm_15_6437924	T/C	15	6437924	417
BARC_1.01_Gm_15_6440094	T/G	15	6440094	418
BARC_1.01_Gm_15_6461410	A/G	15	6461410	419
BARC_1.01_Gm_15_6472674	C/T	15	6472674	420
BARC_1.01_Gm_15_6502538	A/G	15	6502538	421
BARC_1.01_Gm_15_6550454	G/A	15	6550454	422
BARC_1.01_Gm_15_6640319	A/G	15	6640319	423
BARC_1.01_Gm_15_6641633	T/C	15	6641633	424
BARC_1.01_Gm_15_6646246	T/C	15	6646246	425
BARC_1.01_Gm_15_6655845	G/T	15	6655845	426
BARC_1.01_Gm_15_6659098	A/G	15	6659098	427
BARC_1.01_Gm_15_6661432	C/T	15	6661432	428
BARC_1.01_Gm_15_6670124	G/A	15	6670124	429
BARC_1.01_Gm_15_6674572	C/A	15	6674572	430
BARC_1.01_Gm_15_6713365	C/T	15	6713365	431
BARC_1.01_Gm_15_6720884	T/G	15	6720884	432
BARC_1.01_Gm_15_6732327	A/G	15	6732327	433
BARC_1.01_Gm_15_6733819	C/T	15	6733819	434
BARC_1.01_Gm_15_6735343	C/T	15	6735343	435
BARC_1.01_Gm_15_6763901	T/C	15	6763901	436
BARC_1.01_Gm_15_6765154	C/T	15	6765154	437
BARC_1.01_Gm_15_6772445	A/G	15	6772445	438
BARC_1.01_Gm_15_6778133	G/A	15	6778133	439
BARC_1.01_Gm_15_6819268	T/C	15	6819268	440
BARC_1.01_Gm_15_6823009	T/G	15	6823009	441
BARC_1.01_Gm_15_6835050	T/C	15	6835050	442
BARC_1.01_Gm_15_6849754	T/C	15	6849754	443
BARC_1.01_Gm_15_6867265	G/A	15	6867265	444
BARC_1.01_Gm_15_6891651	C/T	15	6891651	445
BARC_1.01_Gm_15_6899242	G/T	15	6899242	446
BARC_1.01_Gm_15_6909281	A/G	15	6909281	447
BARC_1.01_Gm_15_6925513	C/T	15	6925513	448
BARC_1.01_Gm_15_6931517	C/T	15	6931517	449
BARC_1.01_Gm_15_6935446	C/A	15	6935446	450
BARC_1.01_Gm_15_6944776	G/A	15	6944776	451
BARC_1.01_Gm_15_6987567	G/A	15	6987567	452
BARC_1.01_Gm_15_6991172	G/A	15	6991172	453
BARC_1.01_Gm_15_7002835	T/G	15	7002835	454
BARC_1.01_Gm_15_7023081	G/A	15	7023081	455
BARC_1.01_Gm_15_7025033	A/G	15	7025033	456
BARC_1.01_Gm_15_7028697	T/C	15	7028697	457
BARC_1.01_Gm_15_7030013	T/C	15	7030013	458
BARC_1.01_Gm_15_7037491	T/C	15	7037491	459
BARC_1.01_Gm_15_7038939	C/A	15	7038939	460
BARC_1.01_Gm_15_7040091	A/G	15	7040091	461
BARC_1.01_Gm_15_7044224	C/T	15	7044224	462
BARC_1.01_Gm_15_7054693	T/G	15	7054693	463
BARC_1.01_Gm_15_7058410	G/A	15	7058410	464
BARC_1.01_Gm_15_7068990	T/C	15	7068990	465
BARC_1.01_Gm_15_7070196	C/A	15	7070196	466
BARC_1.01_Gm_15_7072858	A/G	15	7072858	467
BARC_1.01_Gm_15_7075565	A/G	15	7075565	468
BARC_1.01_Gm_15_7080649	A/C	15	7080649	469
BARC_1.01_Gm_15_7107673	C/T	15	7107673	470
BARC_1.01_Gm_15_7111228	C/T	15	7111228	471
BARC_1.01_Gm_15_7112591	T/C	15	7112591	472
BARC_1.01_Gm_15_7114020	C/T	15	7114020	473
BARC_1.01_Gm_15_7117970	A/C	15	7117970	474
BARC_1.01_Gm_15_7119951	G/A	15	7119951	475
BARC_1.01_Gm_15_7128470	T/G	15	7128470	476
BARC_1.01_Gm_15_7131874	T/C	15	7131874	477
BARC_1.01_Gm_15_7142644	A/C	15	7142644	478
BARC_1.01_Gm_15_7145239	C	15	7145239	479
BARC_1.01_Gm_15_7147226	G/A	15	7147226	480
BARC_1.01_Gm_15_7165610	G/A	15	7165610	481
BARC_1.01_Gm_15_7217705	A/G	15	7217705	482
BARC_1.01_Gm_15_7229693	C/A	15	7229693	483
BARC_1.01_Gm_15_7235724	T/C	15	7235724	484
BARC_1.01_Gm_15_7290194	A/G	15	7290194	485
BARC_1.01_Gm_15_7304617	T/G	15	7304617	486
BARC_1.01_Gm_15_7343866	T/C	15	7343866	487
BARC_1.01_Gm_15_7374510	G/A	15	7374510	488
BARC_1.01_Gm_15_7388441	T/G	15	7388441	489
BARC_1.01_Gm_15_7403403	T/C	15	7403403	490
BARC_1.01_Gm_15_7405063	T/G	15	7405063	491
BARC_1.01_Gm_15_7424431	G/A	15	7424431	492
BARC_1.01_Gm_15_7457499	G/T	15	7457499	493
BARC_1.01_Gm_15_7483914	G/A	15	7483914	494
BARC_1.01_Gm_15_7491678	C/T	15	7491678	495
BARC_1.01_Gm_15_7513319	T/C	15	7513319	496
BARC_1.01_Gm_15_7522072	C/T	15	7522072	497
BARC_1.01_Gm_15_7525889	A/G	15	7525889	498
BARC_1.01_Gm_15_7535450	T/C	15	7535450	499
BARC_1.01_Gm_15_7543099	C/T	15	7543099	500
BARC_1.01_Gm_15_7550649	G/T	15	7550649	501
BARC_1.01_Gm_15_7555096	G/A	15	7555096	502
BARC_1.01_Gm_15_7562154	T/C	15	7562154	503
BARC_1.01_Gm_15_7564370	T/G	15	7564370	504
BARC_1.01_Gm_15_7567356	G/A	15	7567356	505
BARC_1.01_Gm_15_7571609	T/C	15	7571609	506
BARC_1.01_Gm_15_7574118	T/C	15	7574118	507
BARC_1.01_Gm_15_7581035	A/G	15	7581035	508
BARC_1.01_Gm_15_7596361	T/C	15	7596361	509
BARC_1.01_Gm_15_7608425	T/C	15	7608425	510
BARC_1.01_Gm_15_7611417	A/G	15	7611417	511
BARC_1.01_Gm_15_7616396	A/G	15	7616396	512
BARC_1.01_Gm_15_7621550	A/C	15	7621550	513
BARC_1.01_Gm_15_7624440	T/C	15	7624440	514
BARC_1.01_Gm_15_7629403	A/G	15	7629403	515
BARC_1.01_Gm_15_7633527	C/A	15	7633527	516
BARC_1.01_Gm_15_7637174	C/A	15	7637174	517
BARC_1.01_Gm_15_7646058	A/G	15	7646058	518
BARC_1.01_Gm_15_7659122	G	15	7659122	519
BARC_1.01_Gm_15_7660710	A/G	15	7660710	520
BARC_1.01_Gm_15_7663400	T/C	15	7663400	521
BARC_1.01_Gm_15_7666505	G/A	15	7666505	522
BARC_1.01_Gm_15_7673728	T/C	15	7673728	523
BARC_1.01_Gm_15_7678467	G/A	15	7678467	524
BARC_1.01_Gm_15_7709106	T/C	15	7709106	525
BARC_1.01_Gm_15_7718600	A/G	15	7718600	526
BARC_1.01_Gm_15_7719822	C/T	15	7719822	527
BARC_1.01_Gm_15_7721702	G/A	15	7721702	528
BARC_1.01_Gm_15_7744972	G/T	15	7744972	529
BARC_1.01_Gm_15_7746833	T/G	15	7746833	530
BARC_1.01_Gm_15_7749170	C/A	15	7749170	531
BARC_1.01_Gm_15_7754773	T/C	15	7754773	532
BARC_1.01_Gm_15_7756733	G/T	15	7756733	533
BARC_1.01_Gm_15_7764773	A/G	15	7764773	534
BARC_1.01_Gm_15_7766680	A/G	15	7766680	535
BARC_1.01_Gm_15_7769122	C/A	15	7769122	536
BARC_1.01_Gm_15_7779620	T/G	15	7779620	537
BARC_1.01_Gm_15_7788535	T/C	15	7788535	538
BARC_1.01_Gm_15_7792865	G/A	15	7792865	539
BARC_1.01_Gm_15_7794634	C/T	15	7794634	540
BARC_1.01_Gm_15_7803167	A/G	15	7803167	541
BARC_1.01_Gm_15_7829610	G/A	15	7829610	542
BARC_1.01_Gm_15_7834108	C/T	15	7834108	543
BARC_1.01_Gm_15_7845551	C/T	15	7845551	544
BARC_1.01_Gm_15_7861342	T/C	15	7861342	545
BARC_1.01_Gm_15_7864348	T/G	15	7864348	546
BARC_1.01_Gm_15_7868879	A/C	15	7868879	547
BARC_1.01_Gm_15_7871176	T/C	15	7871176	548
BARC_1.01_Gm_15_7874249	A/G	15	7874249	549
BARC_1.01_Gm_15_7892306	A/G	15	7892306	550
BARC_1.01_Gm_15_7902837	G/T	15	7902837	551
BARC_1.01_Gm_15_7946721	C/T	15	7946721	552
BARC_1.01_Gm_15_7954766	A/G	15	7954766	553
BARC_1.01_Gm_15_8014426	G/A	15	8014426	554
BARC_1.01_Gm_15_8016783	A/G	15	8016783	555
BARC_1.01_Gm_15_8042864	C/T	15	8042864	556
BARC_1.01_Gm_15_8051288	A/C	15	8051288	557
BARC_1.01_Gm_15_8054736	A/C	15	8054736	558
BARC_1.01_Gm_15_8055942	T/C	15	8055942	559
BARC_1.01_Gm_15_8061154	A/G	15	8061154	560
BARC_1.01_Gm_15_8071169	C/T	15	8071169	561
BARC_1.01_Gm_15_8073681	A/G	15	8073681	562
BARC_1.01_Gm_15_8096388	G/A	15	8096388	563
BARC_1.01_Gm_15_8121239	A/G	15	8121239	564
BARC_1.01_Gm_15_8134735	A/G	15	8134735	565
BARC_1.01_Gm_15_8140993	A/G	15	8140993	566
BARC_1.01_Gm_15_8166028	C/T	15	8166028	567
BARC_1.01_Gm_15_8167223	C/T	15	8167223	568
BARC_1.01_Gm_15_8168767	G/A	15	8168767	569
BARC_1.01_Gm_15_8176497	G/A	15	8176497	570
BARC_1.01_Gm_15_8180565	T/C	15	8180565	571
BARC_1.01_Gm_15_8188142	C/T	15	8188142	572
BARC_1.01_Gm_15_8196455	A/G	15	8196455	573
BARC_1.01_Gm_15_8247573	A/G	15	8247573	574
BARC_1.01_Gm_15_8263547	T/G	15	8263547	575
BARC_1.01_Gm_15_8315627	A/C	15	8315627	576
BARC_1.01_Gm_15_8355461	A/G	15	8355461	577
BARC_1.01_Gm_15_8386100	A/G	15	8386100	578
BARC_1.01_Gm_15_8410101	G/A	15	8410101	579
BARC_1.01_Gm_15_8412363	A/G	15	8412363	580
BARC_1.01_Gm_15_8420844	A/G	15	8420844	581
BARC_1.01_Gm_15_8474378	T/G	15	8474378	582
BARC_1.01_Gm_15_8512905	G/A	15	8512905	583
BARC_1.01_Gm_15_8517714	G/A	15	8517714	584
BARC_1.01_Gm_15_8537315	G/A	15	8537315	585
BARC_1.01_Gm_15_8542175	G/A	15	8542175	586
BARC_1.01_Gm_15_8551854	G/T	15	8551854	587
BARC_1.01_Gm_15_8569535	C/T	15	8569535	588
BARC_1.01_Gm_15_8579398	T/C	15	8579398	589
BARC_1.01_Gm_15_8606123	C/T	15	8606123	590
BARC_1.01_Gm_15_8608736	G/T	15	8608736	591
BARC_1.01_Gm_15_8628372	T/C	15	8628372	592
BARC_1.01_Gm_15_8630252	G/A	15	8630252	593
BARC_1.01_Gm_15_8635614	G/A	15	8635614	594
BARC_1.01_Gm_15_8639927	C/A	15	8639927	595
BARC_1.01_Gm_15_8659037	G/A	15	8659037	596
BARC_1.01_Gm_15_8667879	C/T	15	8667879	597
BARC_1.01_Gm_15_8678405	C/T	15	8678405	598
BARC_1.01_Gm_15_8697425	A/C	15	8697425	599
BARC_1.01_Gm_15_8708531	T/C	15	8708531	600
BARC_1.01_Gm_15_8714379	G/A	15	8714379	601
BARC_1.01_Gm_15_8715603	G/A	15	8715603	602
BARC_1.01_Gm_15_8744092	C/A	15	8744092	603
BARC_1.01_Gm_15_8758604	T/C	15	8758604	604
BARC_1.01_Gm_15_8769748	C/T	15	8769748	605
BARC_1.01_Gm_15_8785084	C/T	15	8785084	606
BARC_1.01_Gm_15_8786822	T/C	15	8786822	607
BARC_1.01_Gm_15_8815027	T/C	15	8815027	608
BARC_1.01_Gm_15_8820718	A/G	15	8820718	609
BARC_1.01_Gm_15_8858171	C/T	15	8858171	610
BARC_1.01_Gm_15_8893988	A/G	15	8893988	611
BARC_1.01_Gm_15_8919325	T/C	15	8919325	612
BARC_1.01_Gm_15_8926386	T/G	15	8926386	613
BARC_1.01_Gm_15_8934427	C/T	15	8934427	614
BARC_1.01_Gm_15_8941824	A/G	15	8941824	615
BARC_1.01_Gm_15_8953791	T/G	15	8953791	616
BARC_1.01_Gm_15_8977584	C/T	15	8977584	617
BARC_1.01_Gm_15_8985872	G/A	15	8985872	618
BARC_1.01_Gm_15_9012474	C/T	15	9012474	619
BARC_1.01_Gm_15_9025023	A/G	15	9025023	620
BARC_1.01_Gm_15_9028041	C/T	15	9028041	621
BARC_1.01_Gm_15_9029517	A/C	15	9029517	622
BARC_1.01_Gm_15_9035408	C/T	15	9035408	623
BARC_1.01_Gm_15_9042988	G/A	15	9042988	624
BARC_1.01_Gm_15_9045165	G/A	15	9045165	625
BARC_1.01_Gm_15_9047986	G/A	15	9047986	626
BARC_1.01_Gm_15_9053412	G/T	15	9053412	627
BARC_1.01_Gm_15_9058303	C/T	15	9058303	628
BARC_1.01_Gm_15_9066112	G/A	15	9066112	629
BARC_1.01_Gm_15_9073579	A/C	15	9073579	630
BARC_1.01_Gm_15_9087641	T/C	15	9087641	631
BARC_1.01_Gm_15_9096913	C/T	15	9096913	632
BARC_1.01_Gm_15_9098715	A/G	15	9098715	633
BARC_1.01_Gm_15_9112187	A/G	15	9112187	634
BARC_1.01_Gm_15_9117659	C/T	15	9117659	635
BARC_1.01_Gm_15_9120659	T/C	15	9120659	636
BARC_1.01_Gm_15_9127493	A/G	15	9127493	637
BARC_1.01_Gm_15_9145025	G/A	15	9145025	638
BARC_1.01_Gm_15_9151938	C/A	15	9151938	639
BARC_1.01_Gm_15_9162160	G/A	15	9162160	640
BARC_1.01_Gm_15_9164446	G/A	15	9164446	641
BARC_1.01_Gm_15_9169243	C/T	15	9169243	642
BARC_1.01_Gm_15_9171357	C/T	15	9171357	643
BARC_1.01_Gm_15_9175372	A/G	15	9175372	644
BARC_1.01_Gm_15_9177047	T/C	15	9177047	645
BARC_1.01_Gm_15_9178212	C/T	15	9178212	646
BARC_1.01_Gm_15_9181272	G/T	15	9181272	647
BARC_1.01_Gm_15_9182875	G/A	15	9182875	648
BARC_1.01_Gm_15_9189406	T/C	15	9189406	649
BARC_1.01_Gm_15_9223504	G/A	15	9223504	650
BARC_1.01_Gm_15_9237114	T/G	15	9237114	651
BARC_1.01_Gm_15_9238368	A/G	15	9238368	652
BARC_1.01_Gm_15_9240244	T/C	15	9240244	653
BARC_1.01_Gm_15_9244638	A/G	15	9244638	654
BARC_1.01_Gm_15_9247370	A/G	15	9247370	655
BARC_1.01_Gm_15_9263050	A/G	15	9263050	656
BARC_1.01_Gm_15_9277913	G/A	15	9277913	657
BARC_1.01_Gm_15_9281480	A/G	15	9281480	658
BARC_1.01_Gm_15_9292863	G/A	15	9292863	659
BARC_1.01_Gm_15_9294202	T/C	15	9294202	660
BARC_1.01_Gm_15_9309472	T/C	15	9309472	661
BARC_1.01_Gm_15_9311763	G/A	15	9311763	662
BARC_1.01_Gm_15_9324158	A/G	15	9324158	663
BARC_1.01_Gm_15_9328561	T/C	15	9328561	664
BARC_1.01_Gm_15_9338886	G/A	15	9338886	665
BARC_1.01_Gm_15_9361263	C/A	15	9361263	666
BARC_1.01_Gm_15_9364205	A/G	15	9364205	667
BARC_1.01_Gm_15_9365338	T/C	15	9365338	668
BARC_1.01_Gm_15_9367278	T/C	15	9367278	669
BARC_1.01_Gm_15_9378323	T/C	15	9378323	670
BARC_1.01_Gm_15_9394591	C/T	15	9394591	671
BARC_1.01_Gm_15_9395879	G/A	15	9395879	672
BARC_1.01_Gm_15_9413370	A/G	15	9413370	673
BARC_1.01_Gm_15_9447012	G/A	15	9447012	674
BARC_1.01_Gm_15_9463129	G/A	15	9463129	675
BARC_1.01_Gm_15_9467622	G/A	15	9467622	676
BARC_1.01_Gm_15_9508185	G/A	15	9508185	677
BARC_1.01_Gm_15_9516289	T/C	15	9516289	678
BARC_1.01_Gm_15_9520804	G/A	15	9520804	679
BARC_1.01_Gm_15_9530847	C/A	15	9530847	680
BARC_1.01_Gm_15_9532325	C/T	15	9532325	681
BARC_1.01_Gm_15_9544360	T/C	15	9544360	682
BARC_1.01_Gm_15_9546243	C/T	15	9546243	683
BARC_1.01_Gm_15_9560610	A/C	15	9560610	684
BARC_1.01_Gm_15_9568708	T/C	15	9568708	685
BARC_1.01_Gm_15_9577569	G/A	15	9577569	686
BARC_1.01_Gm_15_9594410	C/T	15	9594410	687
BARC_1.01_Gm_15_9595899	A/C	15	9595899	688
BARC_1.01_Gm_15_9603888	T/G	15	9603888	689
BARC_1.01_Gm_15_9607297	T/G	15	9607297	690
BARC_1.01_Gm_15_9609969	G/T	15	9609969	691
BARC_1.01_Gm_15_9617486	G/A	15	9617486	692
BARC_1.01_Gm_15_9621473	A/G	15	9621473	693
BARC_1.01_Gm_15_9647898	A/G	15	9647898	694
BARC_1.01_Gm_15_9687057	A/G	15	9687057	695
BARC_1.01_Gm_15_9692210	G/A	15	9692210	696
BARC_1.01_Gm_15_9703606	T/G	15	9703606	697
BARC_1.01_Gm_15_9725429	C/A	15	9725429	698
BARC_1.01_Gm_15_9733870	C/T	15	9733870	699
BARC_1.01_Gm_15_9740095	C/A	15	9740095	700
BARC_1.01_Gm_15_9756703	T/G	15	9756703	701
BARC_1.01_Gm_15_9763354	T/G	15	9763354	702
BARC_1.01_Gm_15_9773372	T/C	15	9773372	703
BARC_1.01_Gm_15_9775010	T/G	15	9775010	704
BARC_1.01_Gm_15_9776926	C/A	15	9776926	705
BARC_1.01_Gm_15_9779737	G/A	15	9779737	706
BARC_1.01_Gm_15_9780947	C/T	15	9780947	707
BARC_1.01_Gm_15_9788136	G/T	15	9788136	708
BARC_1.01_Gm_15_9803638	C/T	15	9803638	709
BARC_1.01_Gm_15_9810919	A/C	15	9810919	710
BARC_1.01_Gm_15_9815595	T/C	15	9815595	711
BARC_1.01_Gm_15_9817260	G/A	15	9817260	712
BARC_1.01_Gm_15_9829561	G/A	15	9829561	713
BARC_1.01_Gm_15_9831969	G/A	15	9831969	714
BARC_1.01_Gm_15_9833391	C/T	15	9833391	715
BARC_1.01_Gm_15_9834551	C/T	15	9834551	716
BARC_1.01_Gm_15_9835896	A/G	15	9835896	717
BARC_1.01_Gm_15_9862039	T/C	15	9862039	718
BARC_1.01_Gm_15_9865840	C/A	15	9865840	719
BARC_1.01_Gm_15_9867894	C/T	15	9867894	720
BARC_1.01_Gm_15_9874123	G/A	15	9874123	721
BARC_1.01_Gm_15_9884747	A/G	15	9884747	722
BARC_1.01_Gm_15_9888503	G/A	15	9888503	723
BARC_1.01_Gm_15_9900887	G/A	15	9900887	724
BARC_1.01_Gm_15_9916148	A/G	15	9916148	725
BARC_1.01_Gm_15_9918255	G/A	15	9918255	726
BARC_1.01_Gm_15_9920574	A/G	15	9920574	727
BARC_1.01_Gm_15_9924918	G/T	15	9924918	728
BARC_1.01_Gm_15_9948537	G/A	15	9948537	729
BARC_1.01_Gm_15_9951844	A/G	15	9951844	730
BARC_1.01_Gm_15_9974980	G/T	15	9974980	731
BARC_1.01_Gm_15_9988583	C/T	15	9988583	732
BARC_1.01_Gm_15_9994218	C/T	15	9994218	733
BARC_1.01_Gm_15_10003387	T/C	15	10003387	734
BARC_1.01_Gm_15_10008869	T/G	15	10008869	735
BARC_1.01_Gm_15_10012946	G/A	15	10012946	736
BARC_1.01_Gm_15_10023019	C/T	15	10023019	737
BARC_1.01_Gm_15_10027802	C/A	15	10027802	738
BARC_1.01_Gm_15_10034091	C/T	15	10034091	739
BARC_1.01_Gm_15_10048903	A/C	15	10048903	740
BARC_1.01_Gm_15_10059948	C/T	15	10059948	741
BARC_1.01_Gm_15_10092470	T/C	15	10092470	742
BARC_1.01_Gm_15_10126807	G/T	15	10126807	743
BARC_1.01_Gm_15_10129096	C/A	15	10129096	744
BARC_1.01_Gm_15_10142942	A/G	15	10142942	745
BARC_1.01_Gm_15_10146748	A/G	15	10146748	746
BARC_1.01_Gm_15_10168376	C/T	15	10168376	747
BARC_1.01_Gm_15_10174848	C/T	15	10174848	748
BARC_1.01_Gm_15_10185038	A/G	15	10185038	749
BARC_1.01_Gm_15_10199062	C/T	15	10199062	750
BARC_1.01_Gm_15_10201773	A/G	15	10201773	751
BARC_1.01_Gm_15_10219789	G	15	10219789	752
BARC_1.01_Gm_15_10253354	C/T	15	10253354	753
BARC_1.01_Gm_15_10259777	T/C	15	10259777	754
BARC_1.01_Gm_15_10261760	C/T	15	10261760	755
BARC_1.01_Gm_15_10265806	T/C	15	10265806	756
BARC_1.01_Gm_15_10269496	A/C	15	10269496	757
BARC_1.01_Gm_15_10280385	G/A	15	10280385	758
BARC_1.01_Gm_15_10286706	C/T	15	10286706	759
BARC_1.01_Gm_15_10287881	G/A	15	10287881	760
BARC_1.01_Gm_15_10320348	A/G	15	10320348	761
BARC_1.01_Gm_15_10351491	T/G	15	10351491	762
BARC_1.01_Gm_15_10354034	A/G	15	10354034	763
BARC_1.01_Gm_15_10356850	C/T	15	10356850	764
BARC_1.01_Gm_15_10376148	A/G	15	10376148	765
BARC_1.01_Gm_15_10382285	C/T	15	10382285	766
BARC_1.01_Gm_15_10389007	C/T	15	10389007	767
BARC_1.01_Gm_15_10395231	C/T	15	10395231	768
BARC_1.01_Gm_15_10397425	A/G	15	10397425	769
BARC_1.01_Gm_15_10398667	A/C	15	10398667	770
BARC_1.01_Gm_15_10406620	C/A	15	10406620	771
BARC_1.01_Gm_15_10412921	T/C	15	10412921	772
BARC_1.01_Gm_15_10416352	C/T	15	10416352	773
BARC_1.01_Gm_15_10427384	G/A	15	10427384	774
BARC_1.01_Gm_15_10432403	A/C	15	10432403	775
BARC_1.01_Gm_15_10437176	T/C	15	10437176	776
BARC_1.01_Gm_15_10442308	A/G	15	10442308	777
BARC_1.01_Gm_15_10467095	G/A	15	10467095	778
BARC_1.01_Gm_15_10472631	T/C	15	10472631	779
BARC_1.01_Gm_15_10474539	A/G	15	10474539	780
BARC_1.01_Gm_15_10475708	T/C	15	10475708	781
BARC_1.01_Gm_15_10511120	C	15	10511120	782
BARC_1.01_Gm_15_10522435	G/A	15	10522435	783
BARC_1.01_Gm_15_10537858	G/A	15	10537858	784
BARC_1.01_Gm_15_10557164	A/C	15	10557164	785
BARC_1.01_Gm_15_10577205	C/T	15	10577205	786
BARC_1.01_Gm_15_10579285	T/C	15	10579285	787
BARC_1.01_Gm_15_10580977	T/C	15	10580977	788
BARC_1.01_Gm_15_10625897	T/C	15	10625897	789
BARC_1.01_Gm_15_10657469	T/C	15	10657469	790
BARC_1.01_Gm_15_10665966	C/A	15	10665966	791
BARC_1.01_Gm_15_10677389	T/C	15	10677389	792
BARC_1.01_Gm_15_10698878	A/G	15	10698878	793
BARC_1.01_Gm_15_10708995	T/G	15	10708995	794
BARC_1.01_Gm_15_10721535	A/G	15	10721535	795
BARC_1.01_Gm_15_10762244	C/T	15	10762244	796
BARC_1.01_Gm_15_10784442	A/G	15	10784442	797
BARC_1.01_Gm_15_10796880	C/T	15	10796880	798
BARC_1.01_Gm_15_10802057	A/G	15	10802057	799
BARC_1.01_Gm_15_10805570	C/T	15	10805570	800
BARC_1.01_Gm_15_10810211	G/A	15	10810211	801
BARC_1.01_Gm_15_10825317	T/C	15	10825317	802
BARC_1.01_Gm_15_10830987	G/A	15	10830987	803
BARC_1.01_Gm_15_10832601	A/C	15	10832601	804
BARC_1.01_Gm_15_10837220	T/C	15	10837220	805
BARC_1.01_Gm_15_10849688	G/A	15	10849688	806
BARC_1.01_Gm_15_10871768	A/G	15	10871768	807
BARC_1.01_Gm_15_10874410	C/A	15	10874410	808
BARC_1.01_Gm_15_10881753	C/A	15	10881753	809
BARC_1.01_Gm_15_10919334	A/G	15	10919334	810
BARC_1.01_Gm_15_10920565	C/T	15	10920565	811
BARC_1.01_Gm_15_10921820	C/A	15	10921820	812
BARC_1.01_Gm_15_10926582	G/A	15	10926582	813
BARC_1.01_Gm_15_10936835	G/A	15	10936835	814
BARC_1.01_Gm_15_10944368	C/T	15	10944368	815
BARC_1.01_Gm_15_10948204	G/A	15	10948204	816
BARC_1.01_Gm_15_10959634	A/C	15	10959634	817
BARC_1.01_Gm_15_10962841	G	15	10962841	818
BARC_1.01_Gm_15_10985503	C/T	15	10985503	819
BARC_1.01_Gm_15_10995500	G/A	15	10995500	820
BARC_1.01_Gm_15_10997850	G/A	15	10997850	821
BARC_1.01_Gm_15_11011612	T/C	15	11011612	822
BARC_1.01_Gm_15_11031737	G/A	15	11031737	823
BARC_1.01_Gm_15_11034447	C/T	15	11034447	824
BARC_1.01_Gm_15_11058890	C/T	15	11058890	825
BARC_1.01_Gm_15_11062518	T/C	15	11062518	826
BARC_1.01_Gm_15_11064135	T/C	15	11064135	827
BARC_1.01_Gm_15_11097098	A/G	15	11097098	828
BARC_1.01_Gm_15_11167580	G/A	15	11167580	829
BARC_1.01_Gm_15_11172677	G/A	15	11172677	830
BARC_1.01_Gm_15_11178396	G/T	15	11178396	831
BARC_1.01_Gm_15_11187306	G/A	15	11187306	832
BARC_1.01_Gm_15_11192460	A/G	15	11192460	833
BARC_1.01_Gm_15_11200456	C	15	11200456	834
BARC_1.01_Gm_15_11205475	C	15	11205475	835
BARC_1.01_Gm_15_11207391	G/A	15	11207391	836
BARC_1.01_Gm_15_11209541	C/T	15	11209541	837
BARC_1.01_Gm_15_11228851	A/G	15	11228851	838
BARC_1.01_Gm_15_11245977	T/C	15	11245977	839
BARC_1.01_Gm_15_11255238	T/C	15	11255238	840
BARC_1.01_Gm_15_11257759	C/T	15	11257759	841
BARC_1.01_Gm_15_11261201	A/C	15	11261201	842
BARC_1.01_Gm_15_11265720	C/T	15	11265720	843
BARC_1.01_Gm_15_11268176	G/A	15	11268176	844
BARC_1.01_Gm_15_11274131	A/G	15	11274131	845
BARC_1.01_Gm_15_11276615	G/A	15	11276615	846
BARC_1.01_Gm_15_11279657	C/T	15	11279657	847
BARC_1.01_Gm_15_11287058	G/T	15	11287058	848
BARC_1.01_Gm_15_11292177	T/G	15	11292177	849
BARC_1.01_Gm_15_11317994	C/T	15	11317994	850
BARC_1.01_Gm_15_11322464	A/G	15	11322464	851
BARC_1.01_Gm_15_11326491	T/G	15	11326491	852
BARC_1.01_Gm_15_11336780	T/C	15	11336780	853
BARC_1.01_Gm_15_11370107	T/C	15	11370107	854
BARC_1.01_Gm_15_11382431	A/G	15	11382431	855
BARC_1.01_Gm_15_11384008	T/G	15	11384008	856
BARC_1.01_Gm_15_11416165	G/A	15	11416165	857
BARC_1.01_Gm_15_11421179	C/T	15	11421179	858
BARC_1.01_Gm_15_11422513	A/G	15	11422513	859
BARC_1.01_Gm_15_11492395	T/C	15	11492395	860
BARC_1.01_Gm_15_11496274	T/C	15	11496274	861
BARC_1.01_Gm_15_11498236	T/C	15	11498236	862
BARC_1.01_Gm_15_11500008	T/G	15	11500008	863
BARC_1.01_Gm_15_11501154	G/A	15	11501154	864
BARC_1.01_Gm_15_11534331	A/G	15	11534331	865
BARC_1.01_Gm_15_11551488	T/C	15	11551488	866
BARC_1.01_Gm_15_11558879	G/A	15	11558879	867
BARC_1.01_Gm_15_11564048	G/A	15	11564048	868
BARC_1.01_Gm_15_11579148	T/G	15	11579148	869
BARC_1.01_Gm_15_11585514	G/A	15	11585514	870
BARC_1.01_Gm_15_11591296	C/A	15	11591296	871
BARC_1.01_Gm_15_11605577	G/T	15	11605577	872
BARC_1.01_Gm_15_11620426	C/A	15	11620426	873
BARC_1.01_Gm_15_11638590	G/A	15	11638590	874
BARC_1.01_Gm_15_11647696	A/G	15	11647696	875
BARC_1.01_Gm_15_11653779	C/T	15	11653779	876
BARC_1.01_Gm_15_11665918	G/A	15	11665918	877
BARC_1.01_Gm_15_11676196	C/T	15	11676196	878
BARC_1.01_Gm_15_11678439	C/A	15	11678439	879
BARC_1.01_Gm_15_11712082	A/G	15	11712082	880
BARC_1.01_Gm_15_11722648	A/G	15	11722648	881
BARC_1.01_Gm_15_11725043	T/C	15	11725043	882
BARC_1.01_Gm_15_11759869	C/T	15	11759869	883
BARC_1.01_Gm_15_11799108	C/A	15	11799108	884
BARC_1.01_Gm_15_11804644	G/T	15	11804644	885
BARC_1.01_Gm_15_11807267	G/A	15	11807267	886
BARC_1.01_Gm_15_11827535	T/G	15	11827535	887
BARC_1.01_Gm_15_11831720	A/G	15	11831720	888
BARC_1.01_Gm_15_11844860	G/A	15	11844860	889
BARC_1.01_Gm_15_11855585	C/T	15	11855585	890
BARC_1.01_Gm_15_11859353	T/G	15	11859353	891
BARC_1.01_Gm_15_11864933	A/C	15	11864933	892
BARC_1.01_Gm_15_11894715	C/A	15	11894715	893
BARC_1.01_Gm_15_11902248	C/T	15	11902248	894
BARC_1.01_Gm_15_11903417	C/T	15	11903417	895
BARC_1.01_Gm_15_11904798	T/C	15	11904798	896
BARC_1.01_Gm_15_11908207	C	15	11908207	897
BARC_1.01_Gm_15_11909660	G/A	15	11909660	898
BARC_1.01_Gm_15_11911979	A/G	15	11911979	899
BARC_1.01_Gm_15_11919399	T/C	15	11919399	900
BARC_1.01_Gm_15_11926439	A/G	15	11926439	901
BARC_1.01_Gm_15_11927735	C/T	15	11927735	902
BARC_1.01_Gm_15_11930192	A/G	15	11930192	903
BARC_1.01_Gm_15_11947094	C/T	15	11947094	904
BARC_1.01_Gm_15_11953015	G/A	15	11953015	905
BARC_1.01_Gm_15_11968508	G/A	15	11968508	906
BARC_1.01_Gm_15_12006325	A/G	15	12006325	907
BARC_1.01_Gm_15_12015897	T/C	15	12015897	908
BARC_1.01_Gm_15_12018269	C/T	15	12018269	909
BARC_1.01_Gm_15_12044600	T/C	15	12044600	910
BARC_1.01_Gm_15_12076819	T/C	15	12076819	911
BARC_1.01_Gm_15_12081845	C/T	15	12081845	912
BARC_1.01_Gm_15_12086949	A/C	15	12086949	913
BARC_1.01_Gm_15_12117970	A/G	15	12117970	914
BARC_1.01_Gm_15_12129042	C/T	15	12129042	915
BARC_1.01_Gm_15_12130360	C/T	15	12130360	916
BARC_1.01_Gm_15_12136027	C/A	15	12136027	917
BARC_1.01_Gm_15_12140462	G/T	15	12140462	918
BARC_1.01_Gm_15_12157587	C	15	12157587	919
BARC_1.01_Gm_15_12162085	T/C	15	12162085	920
BARC_1.01_Gm_15_12177792	G/A	15	12177792	921
BARC_1.01_Gm_15_12181005	T/C	15	12181005	922
BARC_1.01_Gm_15_12184792	G/A	15	12184792	923
BARC_1.01_Gm_15_12201676	G/A	15	12201676	924
BARC_1.01_Gm_15_12215238	T/C	15	12215238	925
BARC_1.01_Gm_15_12218624	A/G	15	12218624	926
BARC_1.01_Gm_15_12224277	C/T	15	12224277	927
BARC_1.01_Gm_15_12227854	A/G	15	12227854	928
BARC_1.01_Gm_15_12239180	T/C	15	12239180	929
BARC_1.01_Gm_15_12244370	T/C	15	12244370	930
BARC_1.01_Gm_15_12257836	T/C	15	12257836	931
BARC_1.01_Gm_15_12261328	G/A	15	12261328	932
BARC_1.01_Gm_15_12263120	T/C	15	12263120	933
BARC_1.01_Gm_15_12264838	G/A	15	12264838	934
BARC_1.01_Gm_15_12280828	C/T	15	12280828	935
BARC_1.01_Gm_15_12286146	T/C	15	12286146	936
BARC_1.01_Gm_15_12308586	C/A	15	12308586	937
BARC_1.01_Gm_15_12317776	T/C	15	12317776	938
BARC_1.01_Gm_15_12321614	T/C	15	12321614	939
BARC_1.01_Gm_15_12327603	C/A	15	12327603	940
BARC_1.01_Gm_15_12344655	A/C	15	12344655	941
BARC_1.01_Gm_15_12346209	C/T	15	12346209	942
BARC_1.01_Gm_15_12347888	G/A	15	12347888	943
BARC_1.01_Gm_15_12356693	T/C	15	12356693	944
BARC_1.01_Gm_15_12360141	G/A	15	12360141	945
BARC_1.01_Gm_15_12372011	C/T	15	12372011	946
BARC_1.01_Gm_15_12373175	G/A	15	12373175	947
BARC_1.01_Gm_15_12376572	G/A	15	12376572	948
BARC_1.01_Gm_15_12410838	T/C	15	12410838	949
BARC_1.01_Gm_15_12414192	T/C	15	12414192	950
BARC_1.01_Gm_15_12416685	T/C	15	12416685	951
BARC_1.01_Gm_15_12429040	C/T	15	12429040	952
BARC_1.01_Gm_15_12431141	C/T	15	12431141	953
BARC_1.01_Gm_15_12447878	G/T	15	12447878	954
BARC_1.01_Gm_15_12465449	C/A	15	12465449	955
BARC_1.01_Gm_15_12466753	A/G	15	12466753	956
BARC_1.01_Gm_15_12475289	C/T	15	12475289	957
BARC_1.01_Gm_15_12490330	A/C	15	12490330	958
BARC_1.01_Gm_15_12498168	A/G	15	12498168	959
BARC_1.01_Gm_15_12509164	A/G	15	12509164	960
BARC_1.01_Gm_15_12530556	G/A	15	12530556	961
BARC_1.01_Gm_15_12531884	G/A	15	12531884	962
BARC_1.01_Gm_15_12540499	C/T	15	12540499	963
BARC_1.01_Gm_15_12562282	G/A	15	12562282	964
BARC_1.01_Gm_15_12574799	T/C	15	12574799	965
BARC_1.01_Gm_15_12595113	G/A	15	12595113	966
BARC_1.01_Gm_15_12611331	A/G	15	12611331	967
BARC_1.01_Gm_15_12627347	A/C	15	12627347	968
BARC_1.01_Gm_15_12632008	A/G	15	12632008	969
BARC_1.01_Gm_15_12643435	C/T	15	12643435	970
BARC_1.01_Gm_15_12650201	C/T	15	12650201	971
BARC_1.01_Gm_15_12653317	A/G	15	12653317	972
BARC_1.01_Gm_15_12696544	G/A	15	12696544	973
BARC_1.01_Gm_15_12707002	A/G	15	12707002	974
BARC_1.01_Gm_15_12712335	A/G	15	12712335	975
BARC_1.01_Gm_15_12722208	C/T	15	12722208	976
BARC_1.01_Gm_15_12724852	G/A	15	12724852	977
BARC_1.01_Gm_15_12726579	A/G	15	12726579	978
BARC_1.01_Gm_15_12745818	C/T	15	12745818	979
BARC_1.01_Gm_15_12770309	T/C	15	12770309	980
BARC_1.01_Gm_15_12772149	G/A	15	12772149	981
BARC_1.01_Gm_15_12791591	C/T	15	12791591	982
BARC_1.01_Gm_15_12797206	A/G	15	12797206	983
BARC_1.01_Gm_15_12810938	T/C	15	12810938	984
BARC_1.01_Gm_15_12825475	A/G	15	12825475	985
BARC_1.01_Gm_15_12833519	T/C	15	12833519	986
BARC_1.01_Gm_15_12837314	T/C	15	12837314	987
BARC_1.01_Gm_15_12846510	C/A	15	12846510	988
BARC_1.01_Gm_15_12848896	T/C	15	12848896	989
BARC_1.01_Gm_15_12860390	A/G	15	12860390	990
BARC_1.01_Gm_15_12864272	C/T	15	12864272	991
BARC_1.01_Gm_15_12866629	T/C	15	12866629	992
BARC_1.01_Gm_15_12868254	C/A	15	12868254	993
BARC_1.01_Gm_15_12886936	C/T	15	12886936	994
BARC_1.01_Gm_15_12897946	C/T	15	12897946	995
BARC_1.01_Gm_15_12906302	T/C	15	12906302	996
BARC_1.01_Gm_15_12922296	G/A	15	12922296	997
BARC_1.01_Gm_15_12927794	C/T	15	12927794	998
BARC_1.01_Gm_15_12942259	T/C	15	12942259	999
BARC_1.01_Gm_15_12949173	A/C	15	12949173	1000
BARC_1.01_Gm_15_12950646	G/A	15	12950646	1001
BARC_1.01_Gm_15_12952612	C/T	15	12952612	1002
BARC_1.01_Gm_15_12960754	T/C	15	12960754	1003
BARC_1.01_Gm_15_12962059	G/A	15	12962059	1004
BARC_1.01_Gm_15_12970424	T/C	15	12970424	1005
BARC_1.01_Gm_15_12976491	C/A	15	12976491	1006
BARC_1.01_Gm_15_12978260	C/T	15	12978260	1007
BARC_1.01_Gm_15_12979524	C/T	15	12979524	1008
BARC_1.01_Gm_15_12982949	G/A	15	12982949	1009
BARC_1.01_Gm_15_12986703	C/T	15	12986703	1010
BARC_1.01_Gm_15_12988435	T/C	15	12988435	1011
BARC_1.01_Gm_15_12997545	C/T	15	12997545	1012
BARC_1.01_Gm_15_12999362	C/T	15	12999362	1013
BARC_1.01_Gm_15_13007987	A/G	15	13007987	1014
BARC_1.01_Gm_15_13010152	T/G	15	13010152	1015
BARC_1.01_Gm_15_13014539	C/T	15	13014539	1016
BARC_1.01_Gm_15_13020092	A/G	15	13020092	1017
BARC_1.01_Gm_15_13030073	A/C	15	13030073	1018
BARC_1.01_Gm_15_13043244	T/C	15	13043244	1019
BARC_1.01_Gm_15_13049791	T/C	15	13049791	1020
BARC_1.01_Gm_15_13053724	A/G	15	13053724	1021
BARC_1.01_Gm_15_13069199	G/T	15	13069199	1022
BARC_1.01_Gm_15_13076687	G/A	15	13076687	1023
BARC_1.01_Gm_15_13085822	A/G	15	13085822	1024
BARC_1.01_Gm_15_13092711	C/T	15	13092711	1025
BARC_1.01_Gm_15_13098003	A/G	15	13098003	1026
BARC_1.01_Gm_15_13109102	A/G	15	13109102	1027
BARC_1.01_Gm_15_13120879	C/T	15	13120879	1028
BARC_1.01_Gm_15_13122070	C/T	15	13122070	1029
BARC_1.01_Gm_15_13144395	G/A	15	13144395	1030
BARC_1.01_Gm_15_13152080	A/C	15	13152080	1031
BARC_1.01_Gm_15_13154395	G/T	15	13154395	1032
BARC_1.01_Gm_15_13165928	A/G	15	13165928	1033
BARC_1.01_Gm_15_13180039	C/T	15	13180039	1034
BARC_1.01_Gm_15_13190336	T/C	15	13190336	1035
BARC_1.01_Gm_15_13192000	T/C	15	13192000	1036
BARC_1.01_Gm_15_13197827	T/C	15	13197827	1037
BARC_1.01_Gm_15_13201754	G/A	15	13201754	1038
BARC_1.01_Gm_15_13205118	G/A	15	13205118	1039
BARC_1.01_Gm_15_13227729	C/A	15	13227729	1040
BARC_1.01_Gm_15_13233600	T/C	15	13233600	1041
BARC_1.01_Gm_15_13241109	T/C	15	13241109	1042
BARC_1.01_Gm_15_13253773	G/A	15	13253773	1043
BARC_1.01_Gm_15_13257987	C/T	15	13257987	1044
BARC_1.01_Gm_15_13267808	G/A	15	13267808	1045
BARC_1.01_Gm_15_13269401	G/A	15	13269401	1046
BARC_1.01_Gm_15_13277885	G/T	15	13277885	1047
BARC_1.01_Gm_15_13280070	C/T	15	13280070	1048
BARC_1.01_Gm_15_13283515	G/A	15	13283515	1049
BARC_1.01_Gm_15_13286705	A/G	15	13286705	1050
BARC_1.01_Gm_15_13287985	G/T	15	13287985	1051
BARC_1.01_Gm_15_13295516	T/C	15	13295516	1052
BARC_1.01_Gm_15_13300803	G/A	15	13300803	1053
BARC_1.01_Gm_15_13307615	T/C	15	13307615	1054
BARC_1.01_Gm_15_13311987	A/G	15	13311987	1055
BARC_1.01_Gm_15_13314408	G/A	15	13314408	1056
BARC_1.01_Gm_15_13324348	A/C	15	13324348	1057
BARC_1.01_Gm_15_13339154	G/A	15	13339154	1058
BARC_1.01_Gm_15_13344653	T/C	15	13344653	1059
BARC_1.01_Gm_15_13358960	T/C	15	13358960	1060
BARC_1.01_Gm_15_13360841	A/G	15	13360841	1061
BARC_1.01_Gm_15_13364399	A/G	15	13364399	1062
BARC_1.01_Gm_15_13387776	A/G	15	13387776	1063
BARC_1.01_Gm_15_13393285	A/G	15	13393285	1064
BARC_1.01_Gm_15_13394531	A/G	15	13394531	1065
BARC_1.01_Gm_15_13406736	T/G	15	13406736	1066
BARC_1.01_Gm_15_13409727	G/T	15	13409727	1067
BARC_1.01_Gm_15_13411106	C/A	15	13411106	1068
BARC_1.01_Gm_15_13419613	C/T	15	13419613	1069
BARC_1.01_Gm_15_13427310	G/T	15	13427310	1070
BARC_1.01_Gm_15_13441196	C	15	13441196	1071
BARC_1.01_Gm_15_13444957	C/T	15	13444957	1072
BARC_1.01_Gm_15_13446140	T/C	15	13446140	1073
BARC_1.01_Gm_15_13454438	T/C	15	13454438	1074
BARC_1.01_Gm_15_13457450	C/T	15	13457450	1075
BARC_1.01_Gm_15_13460836	C/T	15	13460836	1076
BARC_1.01_Gm_15_13514087	T/C	15	13514087	1077
BARC_1.01_Gm_15_13517564	C/T	15	13517564	1078
BARC_1.01_Gm_15_13523424	G/T	15	13523424	1079
BARC_1.01_Gm_15_13552379	T/C	15	13552379	1080
BARC_1.01_Gm_15_13571495	G/A	15	13571495	1081
BARC_1.01_Gm_15_13579855	A/G	15	13579855	1082
BARC_1.01_Gm_15_13584648	C/A	15	13584648	1083
BARC_1.01_Gm_15_13589620	A/G	15	13589620	1084
BARC_1.01_Gm_15_13592631	T/G	15	13592631	1085
BARC_1.01_Gm_15_13595237	T/C	15	13595237	1086
BARC_1.01_Gm_15_13599804	G/A	15	13599804	1087
BARC_1.01_Gm_15_13615913	A/G	15	13615913	1088
BARC_1.01_Gm_15_13634752	C/T	15	13634752	1089
BARC_1.01_Gm_15_13648453	T/C	15	13648453	1090
BARC_1.01_Gm_15_13649941	C/T	15	13649941	1091
BARC_1.01_Gm_15_13651090	G/A	15	13651090	1092
BARC_1.01_Gm_15_13652443	C/T	15	13652443	1093
BARC_1.01_Gm_15_13659504	G/A	15	13659504	1094
BARC_1.01_Gm_15_13668915	G/A	15	13668915	1095
BARC_1.01_Gm_15_13681373	G/A	15	13681373	1096
BARC_1.01_Gm_15_13700198	G/A	15	13700198	1097
BARC_1.01_Gm_15_13704577	T/G	15	13704577	1098
BARC_1.01_Gm_15_13711138	T/G	15	13711138	1099
BARC_1.01_Gm_15_13712547	T/C	15	13712547	1100
BARC_1.01_Gm_15_13717762	A/G	15	13717762	1101
BARC_1.01_Gm_15_13722334	A/G	15	13722334	1102
BARC_1.01_Gm_15_13725904	C/T	15	13725904	1103
BARC_1.01_Gm_15_13727648	A/G	15	13727648	1104
BARC_1.01_Gm_15_13737475	A/G	15	13737475	1105
BARC_1.01_Gm_15_13739627	T/G	15	13739627	1106
BARC_1.01_Gm_15_13743317	C/T	15	13743317	1107
BARC_1.01_Gm_15_13762786	C/T	15	13762786	1108
BARC_1.01_Gm_15_13767521	G	15	13767521	1109
BARC_1.01_Gm_15_13773080	A/C	15	13773080	1110
BARC_1.01_Gm_15_13787296	C/A	15	13787296	1111
BARC_1.01_Gm_15_13791600	T/C	15	13791600	1112
BARC_1.01_Gm_15_13794156	G/A	15	13794156	1113
BARC_1.01_Gm_15_13801080	C/T	15	13801080	1114
BARC_1.01_Gm_15_13802638	A/G	15	13802638	1115
BARC_1.01_Gm_15_13828058	T/G	15	13828058	1116
BARC_1.01_Gm_15_13830542	C/T	15	13830542	1117
BARC_1.01_Gm_15_13833130	T/G	15	13833130	1118
BARC_1.01_Gm_15_13846559	T/C	15	13846559	1119
BARC_1.01_Gm_15_13865483	G/A	15	13865483	1120
BARC_1.01_Gm_15_13867772	T/C	15	13867772	1121
BARC_1.01_Gm_15_13870919	T/C	15	13870919	1122
BARC_1.01_Gm_15_13872779	T/C	15	13872779	1123
BARC_1.01_Gm_15_13879993	A/G	15	13879993	1124
BARC_1.01_Gm_15_13888054	A/G	15	13888054	1125
BARC_1.01_Gm_15_13895585	C/T	15	13895585	1126
BARC_1.01_Gm_15_13899224	T/C	15	13899224	1127
BARC_1.01_Gm_15_13907588	C/T	15	13907588	1128
BARC_1.01_Gm_15_13912259	G/A	15	13912259	1129
BARC_1.01_Gm_15_13921152	T/C	15	13921152	1130
BARC_1.01_Gm_15_13924623	C/T	15	13924623	1131
BARC_1.01_Gm_15_13931425	T/C	15	13931425	1132
BARC_1.01_Gm_15_13935783	A/G	15	13935783	1133
BARC_1.01_Gm_15_13958433	A/C	15	13958433	1134
BARC_1.01_Gm_15_13963593	T/G	15	13963593	1135
BARC_1.01_Gm_15_13981867	G/A	15	13981867	1136
BARC_1.01_Gm_15_14012737	G	15	14012737	1137
BARC_1.01_Gm_15_14016560	C/T	15	14016560	1138
BARC_1.01_Gm_15_14018592	A/C	15	14018592	1139
BARC_1.01_Gm_15_14031344	C/T	15	14031344	1140
BARC_1.01_Gm_15_14046246	G/T	15	14046246	1141
BARC_1.01_Gm_15_14048840	C/T	15	14048840	1142
BARC_1.01_Gm_15_14058226	C/T	15	14058226	1143
BARC_1.01_Gm_15_14059826	T/C	15	14059826	1144
BARC_1.01_Gm_15_14065012	G/A	15	14065012	1145
BARC_1.01_Gm_15_14066530	A/G	15	14066530	1146
BARC_1.01_Gm_15_14068146	G/A	15	14068146	1147
BARC_1.01_Gm_15_14076178	A/G	15	14076178	1148
BARC_1.01_Gm_15_14110334	G/T	15	14110334	1149
BARC_1.01_Gm_15_14113277	A/G	15	14113277	1150
BARC_1.01_Gm_15_14120356	T/C	15	14120356	1151
BARC_1.01_Gm_15_14126209	G/A	15	14126209	1152
BARC_1.01_Gm_15_14127382	C/T	15	14127382	1153
BARC_1.01_Gm_15_14146264	C/T	15	14146264	1154
BARC_1.01_Gm_15_14154202	C/T	15	14154202	1155
BARC_1.01_Gm_15_14156090	G/A	15	14156090	1156
BARC_1.01_Gm_15_14161994	G/A	15	14161994	1157
BARC_1.01_Gm_15_14165466	G/A	15	14165466	1158
BARC_1.01_Gm_15_14167697	G/A	15	14167697	1159
BARC_1.01_Gm_15_14168929	C/T	15	14168929	1160
BARC_1.01_Gm_15_14172128	C/T	15	14172128	1161
BARC_1.01_Gm_15_14173695	G/A	15	14173695	1162
BARC_1.01_Gm_15_14176299	T/C	15	14176299	1163
BARC_1.01_Gm_15_14187514	G/T	15	14187514	1164
BARC_1.01_Gm_15_14191108	T/C	15	14191108	1165
BARC_1.01_Gm_15_14192946	G/T	15	14192946	1166
BARC_1.01_Gm_15_14201752	C/T	15	14201752	1167
BARC_1.01_Gm_15_14207025	T/C	15	14207025	1168
BARC_1.01_Gm_15_14226766	G/T	15	14226766	1169
BARC_1.01_Gm_15_14228157	G/A	15	14228157	1170
BARC_1.01_Gm_15_14232083	C/T	15	14232083	1171
BARC_1.01_Gm_15_14243520	A/C	15	14243520	1172
BARC_1.01_Gm_15_14245483	C/A	15	14245483	1173
BARC_1.01_Gm_15_14267998	T/C	15	14267998	1174
BARC_1.01_Gm_15_14283396	A/G	15	14283396	1175
BARC_1.01_Gm_15_14287744	A/G	15	14287744	1176
BARC_1.01_Gm_15_14289623	G/A	15	14289623	1177
BARC_1.01_Gm_15_14294979	C/T	15	14294979	1178
BARC_1.01_Gm_15_14299317	C/T	15	14299317	1179
BARC_1.01_Gm_15_14306514	C/T	15	14306514	1180
BARC_1.01_Gm_15_14309736	T/C	15	14309736	1181
BARC_1.01_Gm_15_14318492	C/T	15	14318492	1182
BARC_1.01_Gm_15_14320934	T/C	15	14320934	1183
BARC_1.01_Gm_15_14324199	C/T	15	14324199	1184
BARC_1.01_Gm_15_14326320	T/C	15	14326320	1185
BARC_1.01_Gm_15_14328202	G/A	15	14328202	1186
BARC_1.01_Gm_15_14329774	A/G	15	14329774	1187
BARC_1.01_Gm_15_14335734	G/A	15	14335734	1188
BARC_1.01_Gm_15_14361475	C/T	15	14361475	1189
BARC_1.01_Gm_15_14362776	A/G	15	14362776	1190
BARC_1.01_Gm_15_14370382	A/C	15	14370382	1191
BARC_1.01_Gm_15_14385321	G/T	15	14385321	1192
BARC_1.01_Gm_15_14389544	T/C	15	14389544	1193
BARC_1.01_Gm_15_14390778	T/C	15	14390778	1194
BARC_1.01_Gm_15_14397508	T/G	15	14397508	1195
BARC_1.01_Gm_15_14400420	C/T	15	14400420	1196
BARC_1.01_Gm_15_14418990	G/A	15	14418990	1197
BARC_1.01_Gm_15_14420592	T/C	15	14420592	1198
BARC_1.01_Gm_15_14424433	G/A	15	14424433	1199
BARC_1.01_Gm_15_14433309	T/G	15	14433309	1200
BARC_1.01_Gm_15_14434824	A/G	15	14434824	1201
BARC_1.01_Gm_15_14442371	A/G	15	14442371	1202
BARC_1.01_Gm_15_14443978	G/A	15	14443978	1203
BARC_1.01_Gm_15_14446319	C/T	15	14446319	1204
BARC_1.01_Gm_15_14451332	C/T	15	14451332	1205
BARC_1.01_Gm_15_14466041	G/A	15	14466041	1206
BARC_1.01_Gm_15_14471063	G/T	15	14471063	1207
BARC_1.01_Gm_15_14481535	G/A	15	14481535	1208
BARC_1.01_Gm_15_14491941	T/C	15	14491941	1209
BARC_1.01_Gm_15_14496082	A/G	15	14496082	1210
BARC_1.01_Gm_15_14499018	A/C	15	14499018	1211
BARC_1.01_Gm_15_14501160	A/G	15	14501160	1212
BARC_1.01_Gm_15_14503055	T/C	15	14503055	1213
BARC_1.01_Gm_15_14506199	T/G	15	14506199	1214
BARC_1.01_Gm_15_14512311	T/C	15	14512311	1215
BARC_1.01_Gm_15_14515892	C/A	15	14515892	1216
BARC_1.01_Gm_15_14521256	C/T	15	14521256	1217
BARC_1.01_Gm_15_14523604	C/A	15	14523604	1218
BARC_1.01_Gm_15_14525686	T/C	15	14525686	1219
BARC_1.01_Gm_15_14529484	C/T	15	14529484	1220
BARC_1.01_Gm_15_14535373	G/A	15	14535373	1221
BARC_1.01_Gm_15_14539028	C/A	15	14539028	1222
BARC_1.01_Gm_15_14547255	T/C	15	14547255	1223
BARC_1.01_Gm_15_14548441	C/T	15	14548441	1224
BARC_1.01_Gm_15_14559175	T/G	15	14559175	1225
BARC_1.01_Gm_15_14562766	T/C	15	14562766	1226
BARC_1.01_Gm_15_14567618	G/A	15	14567618	1227
BARC_1.01_Gm_15_14569392	G/A	15	14569392	1228
BARC_1.01_Gm_15_14571752	G/A	15	14571752	1229
BARC_1.01_Gm_15_14578471	G/A	15	14578471	1230
BARC_1.01_Gm_15_14589880	T/C	15	14589880	1231
BARC_1.01_Gm_15_14602593	T/C	15	14602593	1232
BARC_1.01_Gm_15_14614380	G/A	15	14614380	1233
BARC_1.01_Gm_15_14619630	T/C	15	14619630	1234
BARC_1.01_Gm_15_14629042	C/T	15	14629042	1235
BARC_1.01_Gm_15_14642145	A/G	15	14642145	1236
BARC_1.01_Gm_15_14665427	C/T	15	14665427	1237
BARC_1.01_Gm_15_14680574	C/A	15	14680574	1238
BARC_1.01_Gm_15_14681811	C/T	15	14681811	1239
BARC_1.01_Gm_15_14683971	T/C	15	14683971	1240
BARC_1.01_Gm_15_14694287	G/A	15	14694287	1241
BARC_1.01_Gm_15_14697858	T/C	15	14697858	1242
BARC_1.01_Gm_15_14712034	G/T	15	14712034	1243
BARC_1.01_Gm_15_14713977	T/C	15	14713977	1244
BARC_1.01_Gm_15_14716623	T/G	15	14716623	1245
BARC_1.01_Gm_15_14718912	T/C	15	14718912	1246
BARC_1.01_Gm_15_14720264	A/G	15	14720264	1247
BARC_1.01_Gm_15_14723861	A	15	14723861	1248
BARC_1.01_Gm_15_14733100	A/G	15	14733100	1249
BARC_1.01_Gm_15_14735270	G/T	15	14735270	1250
BARC_1.01_Gm_15_14747182	C/T	15	14747182	1251
BARC_1.01_Gm_15_14749107	G/A	15	14749107	1252
BARC_1.01_Gm_15_14750750	C/T	15	14750750	1253
BARC_1.01_Gm_15_14753582	G/A	15	14753582	1254
BARC_1.01_Gm_15_14772898	A/G	15	14772898	1255
BARC_1.01_Gm_15_14780339	A/G	15	14780339	1256
BARC_1.01_Gm_15_14784854	T/C	15	14784854	1257
BARC_1.01_Gm_15_14790210	G/T	15	14790210	1258
BARC_1.01_Gm_15_14792823	T/C	15	14792823	1259
BARC_1.01_Gm_15_14798261	G/A	15	14798261	1260
BARC_1.01_Gm_15_14810176	A/G	15	14810176	1261
BARC_1.01_Gm_15_14841750	T/C	15	14841750	1262
BARC_1.01_Gm_15_14850682	A/C	15	14850682	1263
BARC_1.01_Gm_15_14851809	G/A	15	14851809	1264
BARC_1.01_Gm_15_14859907	T/C	15	14859907	1265
BARC_1.01_Gm_15_14862214	G/T	15	14862214	1266
BARC_1.01_Gm_15_14863544	A/G	15	14863544	1267
BARC_1.01_Gm_15_14867247	G/A	15	14867247	1268
BARC_1.01_Gm_15_14872498	T/C	15	14872498	1269
BARC_1.01_Gm_15_14883069	T/C	15	14883069	1270
BARC_1.01_Gm_15_14886072	G/T	15	14886072	1271
BARC_1.01_Gm_15_14900658	G/A	15	14900658	1272
BARC_1.01_Gm_15_14913232	T/C	15	14913232	1273
BARC_1.01_Gm_15_14920662	A/G	15	14920662	1274
BARC_1.01_Gm_15_14922329	G/A	15	14922329	1275
BARC_1.01_Gm_15_14925421	C/A	15	14925421	1276
BARC_1.01_Gm_15_14926607	G/A	15	14926607	1277
BARC_1.01_Gm_15_14928085	T/C	15	14928085	1278
BARC_1.01_Gm_15_14953522	G/A	15	14953522	1279
BARC_1.01_Gm_15_14960926	G/A	15	14960926	1280
BARC_1.01_Gm_15_14963167	T/C	15	14963167	1281
BARC_1.01_Gm_15_14965185	C/T	15	14965185	1282
BARC_1.01_Gm_15_14975243	T/C	15	14975243	1283
BARC_1.01_Gm_15_14984955	A/G	15	14984955	1284
BARC_1.01_Gm_15_14990108	T/C	15	14990108	1285
BARC_1.01_Gm_15_14996854	A/G	15	14996854	1286
BARC_1.01_Gm_15_15001782	A/G	15	15001782	1287
BARC_1.01_Gm_15_15030082	G/A	15	15030082	1288
BARC_1.01_Gm_15_15032455	G/A	15	15032455	1289
BARC_1.01_Gm_15_15036895	T/C	15	15036895	1290
BARC_1.01_Gm_15_15043681	G/A	15	15043681	1291
BARC_1.01_Gm_15_15050844	A/G	15	15050844	1292
BARC_1.01_Gm_15_15058724	C/T	15	15058724	1293
BARC_1.01_Gm_15_15065461	A/G	15	15065461	1294
BARC_1.01_Gm_15_15067007	T/C	15	15067007	1295
BARC_1.01_Gm_15_15072975	C/A	15	15072975	1296
BARC_1.01_Gm_15_15076762	A/G	15	15076762	1297
BARC_1.01_Gm_15_15079602	T/C	15	15079602	1298
BARC_1.01_Gm_15_15081653	T/C	15	15081653	1299
BARC_1.01_Gm_15_15090503	T/C	15	15090503	1300
BARC_1.01_Gm_15_15091880	C/T	15	15091880	1301
BARC_1.01_Gm_15_15099101	T/C	15	15099101	1302
BARC_1.01_Gm_15_15101271	C/T	15	15101271	1303
BARC_1.01_Gm_15_15107502	G/A	15	15107502	1304
BARC_1.01_Gm_15_15119951	G/A	15	15119951	1305
BARC_1.01_Gm_15_15122035	C/T	15	15122035	1306
BARC_1.01_Gm_15_15124975	T/C	15	15124975	1307
BARC_1.01_Gm_15_15132085	G/A	15	15132085	1308
BARC_1.01_Gm_15_15133899	A/G	15	15133899	1309
BARC_1.01_Gm_15_15138309	C/T	15	15138309	1310
BARC_1.01_Gm_15_15146205	C/A	15	15146205	1311
BARC_1.01_Gm_15_15149313	C/T	15	15149313	1312
BARC_1.01_Gm_15_15153877	C/T	15	15153877	1313
BARC_1.01_Gm_15_15163180	G/A	15	15163180	1314
BARC_1.01_Gm_15_15165166	C/T	15	15165166	1315
BARC_1.01_Gm_15_15168898	C/T	15	15168898	1316
BARC_1.01_Gm_15_15176815	G/T	15	15176815	1317
BARC_1.01_Gm_15_15178159	T/C	15	15178159	1318
BARC_1.01_Gm_15_15190487	G/A	15	15190487	1319
BARC_1.01_Gm_15_15210853	T/G	15	15210853	1320
BARC_1.01_Gm_15_15215358	G/A	15	15215358	1321
BARC_1.01_Gm_15_15220762	G/A	15	15220762	1322
BARC_1.01_Gm_15_15238598	G/A	15	15238598	1323
BARC_1.01_Gm_15_15259832	A/G	15	15259832	1324
BARC_1.01_Gm_15_15261622	T/G	15	15261622	1325
BARC_1.01_Gm_15_15272166	G/A	15	15272166	1326
BARC_1.01_Gm_15_15275489	A/C	15	15275489	1327
BARC_1.01_Gm_15_15277763	G/A	15	15277763	1328
BARC_1.01_Gm_15_15281566	C/T	15	15281566	1329
BARC_1.01_Gm_15_15323667	C/T	15	15323667	1330
BARC_1.01_Gm_15_15325161	A/G	15	15325161	1331
BARC_1.01_Gm_15_15327674	A/G	15	15327674	1332
BARC_1.01_Gm_15_15331809	C/T	15	15331809	1333
BARC_1.01_Gm_15_15335426	T/C	15	15335426	1334
BARC_1.01_Gm_15_15339648	C/A	15	15339648	1335
BARC_1.01_Gm_15_15342220	T/C	15	15342220	1336
BARC_1.01_Gm_15_15355699	A/G	15	15355699	1337
BARC_1.01_Gm_15_15358887	T/C	15	15358887	1338
BARC_1.01_Gm_15_15368184	C/A	15	15368184	1339
BARC_1.01_Gm_15_15386203	C/A	15	15386203	1340
BARC_1.01_Gm_15_15394482	G/A	15	15394482	1341
BARC_1.01_Gm_15_15396382	G/A	15	15396382	1342
BARC_1.01_Gm_15_15398356	G/A	15	15398356	1343
BARC_1.01_Gm_15_15402949	A/C	15	15402949	1344
BARC_1.01_Gm_15_15408371	C/A	15	15408371	1345
BARC_1.01_Gm_15_15421816	G/T	15	15421816	1346
BARC_1.01_Gm_15_15429529	G/A	15	15429529	1347
BARC_1.01_Gm_15_15430940	C/T	15	15430940	1348
BARC_1.01_Gm_15_15432445	G/T	15	15432445	1349
BARC_1.01_Gm_15_15435263	G/A	15	15435263	1350
BARC_1.01_Gm_15_15442155	A/G	15	15442155	1351
BARC_1.01_Gm_15_15454091	G/A	15	15454091	1352
BARC_1.01_Gm_15_15461950	G/T	15	15461950	1353
BARC_1.01_Gm_15_15463393	T/C	15	15463393	1354
BARC_1.01_Gm_15_15466433	C/A	15	15466433	1355
BARC_1.01_Gm_15_15484708	T/C	15	15484708	1356
BARC_1.01_Gm_15_15491702	G/T	15	15491702	1357
BARC_1.01_Gm_15_15505591	G/A	15	15505591	1358
BARC_1.01_Gm_15_15511644	A/G	15	15511644	1359
BARC_1.01_Gm_15_15513340	A/C	15	15513340	1360
BARC_1.01_Gm_15_15523844	T/C	15	15523844	1361
BARC_1.01_Gm_15_15525525	A/G	15	15525525	1362
BARC_1.01_Gm_15_15530094	A/C	15	15530094	1363
BARC_1.01_Gm_15_15533274	G/T	15	15533274	1364
BARC_1.01_Gm_15_15544731	T/G	15	15544731	1365
BARC_1.01_Gm_15_15546503	T/C	15	15546503	1366
BARC_1.01_Gm_15_15550666	G/A	15	15550666	1367
BARC_1.01_Gm_15_15552954	A/G	15	15552954	1368
BARC_1.01_Gm_15_15554827	C/T	15	15554827	1369
BARC_1.01_Gm_15_15557829	T/G	15	15557829	1370
BARC_1.01_Gm_15_15559611	G/A	15	15559611	1371
BARC_1.01_Gm_15_15562946	A/G	15	15562946	1372
BARC_1.01_Gm_15_15566465	A/C	15	15566465	1373
BARC_1.01_Gm_15_15590002	C/A	15	15590002	1374
BARC_1.01_Gm_15_15591278	T/G	15	15591278	1375
BARC_1.01_Gm_15_15599605	G/T	15	15599605	1376
BARC_1.01_Gm_15_15613037	T/C	15	15613037	1377
BARC_1.01_Gm_15_15616643	A/G	15	15616643	1378
BARC_1.01_Gm_15_15622294	C/T	15	15622294	1379
BARC_1.01_Gm_15_15637125	T/C	15	15637125	1380
BARC_1.01_Gm_15_15638272	G/A	15	15638272	1381
BARC_1.01_Gm_15_15647838	C/A	15	15647838	1382
BARC_1.01_Gm_15_15649090	T/C	15	15649090	1383
BARC_1.01_Gm_15_15654623	T/C	15	15654623	1384
BARC_1.01_Gm_15_15662047	G	15	15662047	1385
BARC_1.01_Gm_15_15668612	G/A	15	15668612	1386
BARC_1.01_Gm_15_15676848	T/C	15	15676848	1387
BARC_1.01_Gm_15_15679165	T/C	15	15679165	1388
BARC_1.01_Gm_15_15683212	G/T	15	15683212	1389
BARC_1.01_Gm_15_15686655	G/T	15	15686655	1390
BARC_1.01_Gm_15_15692730	C/T	15	15692730	1391
BARC_1.01_Gm_15_15697035	T/G	15	15697035	1392
BARC_1.01_Gm_15_15702760	A/G	15	15702760	1393
BARC_1.01_Gm_15_15710340	G/A	15	15710340	1394
BARC_1.01_Gm_15_15718359	C/T	15	15718359	1395
BARC_1.01_Gm_15_15723929	C/T	15	15723929	1396
BARC_1.01_Gm_15_15725103	G/A	15	15725103	1397
BARC_1.01_Gm_15_15726428	T/C	15	15726428	1398
BARC_1.01_Gm_15_15729124	C/T	15	15729124	1399
BARC_1.01_Gm_15_15732751	G/A	15	15732751	1400
BARC_1.01_Gm_15_15736294	A/G	15	15736294	1401
BARC_1.01_Gm_15_15737636	G/A	15	15737636	1402
BARC_1.01_Gm_15_15741426	A/G	15	15741426	1403
BARC_1.01_Gm_15_15742691	A/C	15	15742691	1404
BARC_1.01_Gm_15_15746095	G/A	15	15746095	1405
BARC_1.01_Gm_15_15761798	C	15	15761798	1406
BARC_1.01_Gm_15_15767370	A/G	15	15767370	1407
BARC_1.01_Gm_15_15770000	A/G	15	15770000	1408
BARC_1.01_Gm_15_15781639	C/T	15	15781639	1409
BARC_1.01_Gm_15_15818573	G/A	15	15818573	1410
BARC_1.01_Gm_15_15834696	T/C	15	15834696	1411
BARC_1.01_Gm_15_15837741	T/C	15	15837741	1412
BARC_1.01_Gm_15_15840335	T/C	15	15840335	1413
BARC_1.01_Gm_15_15860766	C/A	15	15860766	1414
BARC_1.01_Gm_15_15864128	T/C	15	15864128	1415
BARC_1.01_Gm_15_15877630	T/C	15	15877630	1416
BARC_1.01_Gm_15_15892445	T/G	15	15892445	1417
BARC_1.01_Gm_15_15896387	C/T	15	15896387	1418
BARC_1.01_Gm_15_15900704	G/A	15	15900704	1419
BARC_1.01_Gm_15_15907228	G/A	15	15907228	1420
BARC_1.01_Gm_15_15911490	A	15	15911490	1421
BARC_1.01_Gm_15_15914579	T/G	15	15914579	1422
BARC_1.01_Gm_15_15934679	C/T	15	15934679	1423
BARC_1.01_Gm_15_15949012	A/G	15	15949012	1424
BARC_1.01_Gm_15_15950236	A/G	15	15950236	1425
BARC_1.01_Gm_15_15952535	C/A	15	15952535	1426
BARC_1.01_Gm_15_15983750	A/G	15	15983750	1427
BARC_1.01_Gm_15_15989148	A/G	15	15989148	1428
BARC_1.01_Gm_15_15991125	C/T	15	15991125	1429
BARC_1.01_Gm_15_16063098	T/C	15	16063098	1430
BARC_1.01_Gm_15_16071907	C/T	15	16071907	1431
BARC_1.01_Gm_15_16141903	C/A	15	16141903	1432
BARC_1.01_Gm_15_16161906	G/A	15	16161906	1433
BARC_1.01_Gm_15_16474764	T/C	15	16474764	1434
BARC_1.01_Gm_15_16507728	G/A	15	16507728	1435
BARC_1.01_Gm_15_16563768	C/T	15	16563768	1436
BARC_1.01_Gm_15_16570426	C	15	16570426	1437
BARC_1.01_Gm_15_16574966	C/T	15	16574966	1438
BARC_1.01_Gm_15_16576628	A/G	15	16576628	1439
BARC_1.01_Gm_15_16597582	G/T	15	16597582	1440
BARC_1.01_Gm_15_16642378	G/A	15	16642378	1441
BARC_1.01_Gm_15_16652546	A/G	15	16652546	1442
BARC_1.01_Gm_15_16708472	T/G	15	16708472	1443
BARC_1.01_Gm_15_16710887	G/A	15	16710887	1444
BARC_1.01_Gm_15_16780064	C/T	15	16780064	1445
BARC_1.01_Gm_15_16792107	T/G	15	16792107	1446
BARC_1.01_Gm_15_16794844	G/A	15	16794844	1447
BARC_1.01_Gm_15_16809032	A/G	15	16809032	1448
BARC_1.01_Gm_15_16814919	A/G	15	16814919	1449
BARC_1.01_Gm_15_16828727	G/A	15	16828727	1450
BARC_1.01_Gm_15_16837946	G/A	15	16837946	1451
BARC_1.01_Gm_15_16848005	A/G	15	16848005	1452
BARC_1.01_Gm_15_16880335	A/G	15	16880335	1453
BARC_1.01_Gm_15_16889725	T/C	15	16889725	1454
BARC_1.01_Gm_15_16897243	G/A	15	16897243	1455
BARC_1.01_Gm_15_16901481	G/A	15	16901481	1456
BARC_1.01_Gm_15_16908665	A/C	15	16908665	1457
BARC_1.01_Gm_15_16918356	C/T	15	16918356	1458
BARC_1.01_Gm_15_16928891	A/G	15	16928891	1459
BARC_1.01_Gm_15_16946805	A/G	15	16946805	1460
BARC_1.01_Gm_15_16950742	C/T	15	16950742	1461
BARC_1.01_Gm_15_16963572	C/T	15	16963572	1462
BARC_1.01_Gm_15_16968757	G/A	15	16968757	1463
BARC_1.01_Gm_15_16997209	G/A	15	16997209	1464
BARC_1.01_Gm_15_17003064	T/C	15	17003064	1465
BARC_1.01_Gm_15_17014391	T/C	15	17014391	1466
BARC_1.01_Gm_15_17061424	G/A	15	17061424	1467
BARC_1.01_Gm_15_17190467	T/C	15	17190467	1468
BARC_1.01_Gm_15_17391737	T/C	15	17391737	1469
BARC_1.01_Gm_15_17461615	C/T	15	17461615	1470
BARC_1.01_Gm_15_17571112	G/A	15	17571112	1471
BARC_1.01_Gm_15_17600853	G/A	15	17600853	1472
BARC_1.01_Gm_15_17653104	T/C	15	17653104	1473
BARC_1.01_Gm_15_17707493	T/C	15	17707493	1474
BARC_1.01_Gm_15_17748018	C/T	15	17748018	1475
BARC_1.01_Gm_15_17874622	A/G	15	17874622	1476
BARC_1.01_Gm_15_18042758	A/G	15	18042758	1477
BARC_1.01_Gm_15_18076830	G/A	15	18076830	1478
BARC_1.01_Gm_15_18167329	A/G	15	18167329	1479
BARC_1.01_Gm_15_18257243	T/G	15	18257243	1480
BARC_1.01_Gm_15_18297538	G/A	15	18297538	1481
BARC_1.01_Gm_15_18336131	A/C	15	18336131	1482
BARC_1.01_Gm_15_18384033	G	15	18384033	1483
BARC_1.01_Gm_15_18422604	T/C	15	18422604	1484
BARC_1.01_Gm_15_18496974	G/A	15	18496974	1485
BARC_1.01_Gm_15_18599171	T/C	15	18599171	1486
BARC_1.01_Gm_15_18678949	C/T	15	18678949	1487
BARC_1.01_Gm_15_18720008	G/T	15	18720008	1488
BARC_1.01_Gm_15_18931968	A/G	15	18931968	1489
BARC_1.01_Gm_15_19073445	T/G	15	19073445	1490
BARC_1.01_Gm_15_19189693	T/C	15	19189693	1491
BARC_1.01_Gm_15_19214566	A/G	15	19214566	1492
BARC_1.01_Gm_15_19242603	T/C	15	19242603	1493
BARC_1.01_Gm_15_19286963	G/T	15	19286963	1494
BARC_1.01_Gm_15_19326210	T/C	15	19326210	1495
BARC_1.01_Gm_15_19356216	C/T	15	19356216	1496
BARC_1.01_Gm_15_19388317	A/G	15	19388317	1497
BARC_1.01_Gm_15_19427393	G/A	15	19427393	1498
BARC_1.01_Gm_15_19539206	A/G	15	19539206	1499
BARC_1.01_Gm_15_19682046	T/C	15	19682046	1500
BARC_1.01_Gm_15_19784640	A/G	15	19784640	1501
BARC_1.01_Gm_15_19810334	C/T	15	19810334	1502
BARC_1.01_Gm_15_19905207	A/C	15	19905207	1503
BARC_1.01_Gm_15_19967662	T/G	15	19967662	1504
BARC_1.01_Gm_15_20072273	A/C	15	20072273	1505
BARC_1.01_Gm_15_20166586	A/C	15	20166586	1506
BARC_1.01_Gm_15_20426970	T/G	15	20426970	1507
BARC_1.01_Gm_15_20452272	T/C	15	20452272	1508
BARC_1.01_Gm_15_20639275	C/T	15	20639275	1509
BARC_1.01_Gm_15_20686800	T/C	15	20686800	1510
BARC_1.01_Gm_15_20717233	C/T	15	20717233	1511
BARC_1.01_Gm_15_20744683	C/T	15	20744683	1512
BARC_1.01_Gm_15_20769849	A/G	15	20769849	1513
BARC_1.01_Gm_15_20821899	T/G	15	20821899	1514
BARC_1.01_Gm_15_20901383	C/T	15	20901383	1515
BARC_1.01_Gm_15_21075912	G/A	15	21075912	1516
BARC_1.01_Gm_15_21102773	G/A	15	21102773	1517
BARC_1.01_Gm_15_21151124	A/G	15	21151124	1518
BARC_1.01_Gm_15_21230961	T/C	15	21230961	1519
BARC_1.01_Gm_15_21267534	C/T	15	21267534	1520
BARC_1.01_Gm_15_21300167	G/T	15	21300167	1521
BARC_1.01_Gm_15_21334516	C/T	15	21334516	1522
BARC_1.01_Gm_15_21383300	T/C	15	21383300	1523
BARC_1.01_Gm_15_21417398	G/T	15	21417398	1524
BARC_1.01_Gm_15_21450468	G/A	15	21450468	1525
BARC_1.01_Gm_15_21519526	C/T	15	21519526	1526
BARC_1.01_Gm_15_21550811	G/A	15	21550811	1527
BARC_1.01_Gm_15_21657067	A/G	15	21657067	1528
BARC_1.01_Gm_15_21914391	T/G	15	21914391	1529
BARC_1.01_Gm_15_21966592	G/A	15	21966592	1530
BARC_1.01_Gm_15_22035685	G/T	15	22035685	1531
BARC_1.01_Gm_15_22112626	A/G	15	22112626	1532
BARC_1.01_Gm_15_22155934	A/C	15	22155934	1533
BARC_1.01_Gm_15_22200578	G/T	15	22200578	1534
BARC_1.01_Gm_15_22225680	G/A	15	22225680	1535
BARC_1.01_Gm_15_22270685	T/G	15	22270685	1536
BARC_1.01_Gm_15_22310151	C/A	15	22310151	1537
BARC_1.01_Gm_15_22362190	A/G	15	22362190	1538
BARC_1.01_Gm_15_22431470	G/A	15	22431470	1539
BARC_1.01_Gm_15_22515941	T/C	15	22515941	1540
BARC_1.01_Gm_15_22576620	T/C	15	22576620	1541
BARC_1.01_Gm_15_22675026	A/G	15	22675026	1542
BARC_1.01_Gm_15_22771831	T/C	15	22771831	1543
BARC_1.01_Gm_15_22818976	G/A	15	22818976	1544
BARC_1.01_Gm_15_22888398	T/C	15	22888398	1545
BARC_1.01_Gm_15_22929968	A/G	15	22929968	1546
BARC_1.01_Gm_15_23041370	A/G	15	23041370	1547
BARC_1.01_Gm_15_23081960	G/A	15	23081960	1548
BARC_1.01_Gm_15_23117810	A/G	15	23117810	1549
BARC_1.01_Gm_15_23160066	G/A	15	23160066	1550
BARC_1.01_Gm_15_23286290	G/A	15	23286290	1551
BARC_1.01_Gm_15_23316985	G/A	15	23316985	1552
BARC_1.01_Gm_15_23366478	A/C	15	23366478	1553
BARC_1.01_Gm_15_23458383	G/A	15	23458383	1554
BARC_1.01_Gm_15_23483383	T/G	15	23483383	1555
BARC_1.01_Gm_15_23528911	C/T	15	23528911	1556
BARC_1.01_Gm_15_23567997	G/A	15	23567997	1557
BARC_1.01_Gm_15_23625444	A/G	15	23625444	1558
BARC_1.01_Gm_15_23669020	G/A	15	23669020	1559
BARC_1.01_Gm_15_23834488	C/T	15	23834488	1560
BARC_1.01_Gm_15_24016516	A/G	15	24016516	1561
BARC_1.01_Gm_15_24054601	A/G	15	24054601	1562
BARC_1.01_Gm_15_24082506	T/C	15	24082506	1563
BARC_1.01_Gm_15_24162087	C/T	15	24162087	1564
BARC_1.01_Gm_15_24234434	A/G	15	24234434	1565
BARC_1.01_Gm_15_24272183	A/C	15	24272183	1566
BARC_1.01_Gm_15_24306675	G/T	15	24306675	1567
BARC_1.01_Gm_15_24415614	A/G	15	24415614	1568
BARC_1.01_Gm_15_24447554	A/G	15	24447554	1569
BARC_1.01_Gm_15_24502422	G/A	15	24502422	1570
BARC_1.01_Gm_15_24748717	G/A	15	24748717	1571
BARC_1.01_Gm_15_24786409	T/C	15	24786409	1572
BARC_1.01_Gm_15_24813522	A/G	15	24813522	1573
BARC_1.01_Gm_15_24872584	A/G	15	24872584	1574
BARC_1.01_Gm_15_24933125	G/A	15	24933125	1575
BARC_1.01_Gm_15_24960160	A/G	15	24960160	1576
BARC_1.01_Gm_15_25017497	A/G	15	25017497	1577
BARC_1.01_Gm_15_25059549	G/A	15	25059549	1578
BARC_1.01_Gm_15_25122691	C/T	15	25122691	1579
BARC_1.01_Gm_15_25158370	C/T	15	25158370	1580
BARC_1.01_Gm_15_25206264	A/G	15	25206264	1581
BARC_1.01_Gm_15_25236055	C/A	15	25236055	1582
BARC_1.01_Gm_15_25278016	T/C	15	25278016	1583
BARC_1.01_Gm_15_25322679	C/T	15	25322679	1584
BARC_1.01_Gm_15_25359403	G/A	15	25359403	1585
BARC_1.01_Gm_15_25411335	G/A	15	25411335	1586
BARC_1.01_Gm_15_25457571	A/G	15	25457571	1587
BARC_1.01_Gm_15_25514805	G/A	15	25514805	1588
BARC_1.01_Gm_15_25682685	A/C	15	25682685	1589
BARC_1.01_Gm_15_25719454	G/T	15	25719454	1590
BARC_1.01_Gm_15_25823658	C/T	15	25823658	1591
BARC_1.01_Gm_15_25903170	T/C	15	25903170	1592
BARC_1.01_Gm_15_25936152	G/A	15	25936152	1593
BARC_1.01_Gm_15_26020468	C/T	15	26020468	1594
BARC_1.01_Gm_15_26089343	C/A	15	26089343	1595
BARC_1.01_Gm_15_26275176	A/G	15	26275176	1596
BARC_1.01_Gm_15_26343469	G/T	15	26343469	1597
BARC_1.01_Gm_15_26396287	T/C	15	26396287	1598
BARC_1.01_Gm_15_26451828	G/A	15	26451828	1599
BARC_1.01_Gm_15_26505548	G/T	15	26505548	1600
BARC_1.01_Gm_15_26664572	G/A	15	26664572	1601
BARC_1.01_Gm_15_26714317	C/A	15	26714317	1602
BARC_1.01_Gm_15_26741873	C/T	15	26741873	1603
BARC_1.01_Gm_15_26767581	A/G	15	26767581	1604
BARC_1.01_Gm_15_26864026	A/G	15	26864026	1605
BARC_1.01_Gm_15_26963207	G/A	15	26963207	1606
BARC_1.01_Gm_15_27289133	C/T	15	27289133	1607
BARC_1.01_Gm_15_27358877	G/A	15	27358877	1608
BARC_1.01_Gm_15_27430993	G/A	15	27430993	1609
BARC_1.01_Gm_15_27530195	T/C	15	27530195	1610
BARC_1.01_Gm_15_27571570	A/G	15	27571570	1611
BARC_1.01_Gm_15_27656444	G/T	15	27656444	1612
BARC_1.01_Gm_15_27689134	G/A	15	27689134	1613
BARC_1.01_Gm_15_27869104	G/A	15	27869104	1614
BARC_1.01_Gm_15_27914877	C/T	15	27914877	1615
BARC_1.01_Gm_15_27943897	G/A	15	27943897	1616
BARC_1.01_Gm_15_28076803	T/C	15	28076803	1617
BARC_1.01_Gm_15_28267353	C/T	15	28267353	1618
BARC_1.01_Gm_15_28457674	C/T	15	28457674	1619
BARC_1.01_Gm_15_28588212	C/T	15	28588212	1620
BARC_1.01_Gm_15_28616409	C/T	15	28616409	1621
BARC_1.01_Gm_15_28916718	C/A	15	28916718	1622
BARC_1.01_Gm_15_28991177	C/A	15	28991177	1623
BARC_1.01_Gm_15_29211354	C	15	29211354	1624
BARC_1.01_Gm_15_29592258	G/A	15	29592258	1625
BARC_1.01_Gm_15_29623370	C/T	15	29623370	1626
BARC_1.01_Gm_15_29665675	G/A	15	29665675	1627
BARC_1.01_Gm_15_29706012	T/C	15	29706012	1628
BARC_1.01_Gm_15_29741158	G/A	15	29741158	1629
BARC_1.01_Gm_15_29767281	G/A	15	29767281	1630
BARC_1.01_Gm_15_29797106	C/A	15	29797106	1631
BARC_1.01_Gm_15_29850665	G/A	15	29850665	1632
BARC_1.01_Gm_15_29877187	C/T	15	29877187	1633
BARC_1.01_Gm_15_29904563	G/A	15	29904563	1634
BARC_1.01_Gm_15_29956672	T/C	15	29956672	1635
BARC_1.01_Gm_15_29985806	T/C	15	29985806	1636
BARC_1.01_Gm_15_30097872	C/A	15	30097872	1637
BARC_1.01_Gm_15_30127024	C/T	15	30127024	1638
BARC_1.01_Gm_15_30208091	G/A	15	30208091	1639
BARC_1.01_Gm_15_30269323	G/A	15	30269323	1640
BARC_1.01_Gm_15_30328668	G/A	15	30328668	1641
BARC_1.01_Gm_15_30388111	G/A	15	30388111	1642
BARC_1.01_Gm_15_30419928	A/C	15	30419928	1643
BARC_1.01_Gm_15_30475109	T/G	15	30475109	1644
BARC_1.01_Gm_15_30501317	C/T	15	30501317	1645
BARC_1.01_Gm_15_30560309	G/T	15	30560309	1646
BARC_1.01_Gm_15_30586144	A/G	15	30586144	1647
BARC_1.01_Gm_15_30645303	T/C	15	30645303	1648
BARC_1.01_Gm_15_30702760	C/T	15	30702760	1649
BARC_1.01_Gm_15_30744381	G/A	15	30744381	1650
BARC_1.01_Gm_15_30869070	A/G	15	30869070	1651
BARC_1.01_Gm_15_30926971	T/C	15	30926971	1652
BARC_1.01_Gm_15_30958503	T/C	15	30958503	1653
BARC_1.01_Gm_15_31016779	T/C	15	31016779	1654
BARC_1.01_Gm_15_31093412	T/C	15	31093412	1655
BARC_1.01_Gm_15_31123778	C/T	15	31123778	1656
BARC_1.01_Gm_15_31288835	T/G	15	31288835	1657
BARC_1.01_Gm_15_31429242	G/A	15	31429242	1658
BARC_1.01_Gm_15_31507301	C/T	15	31507301	1659
BARC_1.01_Gm_15_31604317	C/T	15	31604317	1660
BARC_1.01_Gm_15_32011395	G/A	15	32011395	1661
BARC_1.01_Gm_15_32148841	C/T	15	32148841	1662
BARC_1.01_Gm_15_32221790	A/G	15	32221790	1663
BARC_1.01_Gm_15_32298822	C/T	15	32298822	1664
BARC_1.01_Gm_15_32337175	C/T	15	32337175	1665
BARC_1.01_Gm_15_32428671	G/A	15	32428671	1666
BARC_1.01_Gm_15_32461857	T/C	15	32461857	1667
BARC_1.01_Gm_15_32509560	C/T	15	32509560	1668
BARC_1.01_Gm_15_32565190	A/G	15	32565190	1669
BARC_1.01_Gm_15_32677184	T/C	15	32677184	1670
BARC_1.01_Gm_15_32753601	C/T	15	32753601	1671
BARC_1.01_Gm_15_32839321	T/C	15	32839321	1672
BARC_1.01_Gm_15_32939668	T/G	15	32939668	1673
BARC_1.01_Gm_15_33001719	C/T	15	33001719	1674
BARC_1.01_Gm_15_33030559	G/A	15	33030559	1675
BARC_1.01_Gm_15_33079079	C/T	15	33079079	1676
BARC_1.01_Gm_15_33145753	G/T	15	33145753	1677
BARC_1.01_Gm_15_33250485	C/T	15	33250485	1678
BARC_1.01_Gm_15_33345431	C/T	15	33345431	1679
BARC_1.01_Gm_15_33381445	T/C	15	33381445	1680
BARC_1.01_Gm_15_33514844	T/C	15	33514844	1681
BARC_1.01_Gm_15_33568912	G/A	15	33568912	1682
BARC_1.01_Gm_15_33687387	C/A	15	33687387	1683
BARC_1.01_Gm_15_33766611	T/C	15	33766611	1684
BARC_1.01_Gm_15_33832389	T/C	15	33832389	1685
BARC_1.01_Gm_15_33983842	C/T	15	33983842	1686
BARC_1.01_Gm_15_34043276	A/G	15	34043276	1687
BARC_1.01_Gm_15_34075373	A/C	15	34075373	1688
BARC_1.01_Gm_15_34102250	G/A	15	34102250	1689
BARC_1.01_Gm_15_34184865	T/C	15	34184865	1690
BARC_1.01_Gm_15_34248718	G/A	15	34248718	1691
BARC_1.01_Gm_15_34306692	A/G	15	34306692	1692
BARC_1.01_Gm_15_34423980	A/G	15	34423980	1693
BARC_1.01_Gm_15_34521096	T/C	15	34521096	1694
BARC_1.01_Gm_15_34555709	C/A	15	34555709	1695
BARC_1.01_Gm_15_34621052	T/C	15	34621052	1696
BARC_1.01_Gm_15_34798953	T/C	15	34798953	1697
BARC_1.01_Gm_15_35037645	G/A	15	35037645	1698
BARC_1.01_Gm_15_35167777	T/G	15	35167777	1699
BARC_1.01_Gm_15_35215729	G/A	15	35215729	1700
BARC_1.01_Gm_15_35393676	T/C	15	35393676	1701
BARC_1.01_Gm_15_35445846	C/T	15	35445846	1702
BARC_1.01_Gm_15_35661281	A/G	15	35661281	1703
BARC_1.01_Gm_15_35695988	G/A	15	35695988	1704
BARC_1.01_Gm_15_35799982	C/T	15	35799982	1705
BARC_1.01_Gm_15_35867161	A/C	15	35867161	1706
BARC_1.01_Gm_15_36006344	C/T	15	36006344	1707
BARC_1.01_Gm_15_36063856	C/T	15	36063856	1708
BARC_1.01_Gm_15_36090790	A/G	15	36090790	1709
BARC_1.01_Gm_15_36174460	A/G	15	36174460	1710
BARC_1.01_Gm_15_36274182	C/T	15	36274182	1711
BARC_1.01_Gm_15_36306421	C/T	15	36306421	1712
BARC_1.01_Gm_15_36378430	A/G	15	36378430	1713
BARC_1.01_Gm_15_36433338	C/A	15	36433338	1714
BARC_1.01_Gm_15_36545479	T/C	15	36545479	1715
BARC_1.01_Gm_15_36570366	G/A	15	36570366	1716
BARC_1.01_Gm_15_36610005	G/A	15	36610005	1717
BARC_1.01_Gm_15_36646698	C/T	15	36646698	1718
BARC_1.01_Gm_15_36727035	T/C	15	36727035	1719
BARC_1.01_Gm_15_36780318	C	15	36780318	1720
BARC_1.01_Gm_15_36822187	G/A	15	36822187	1721
BARC_1.01_Gm_15_36870472	T/C	15	36870472	1722
BARC_1.01_Gm_15_36983455	C/T	15	36983455	1723
BARC_1.01_Gm_15_37128520	C/T	15	37128520	1724
BARC_1.01_Gm_15_37181123	G/A	15	37181123	1725
BARC_1.01_Gm_15_37433934	G/A	15	37433934	1726
BARC_1.01_Gm_15_37500846	T/G	15	37500846	1727
BARC_1.01_Gm_15_37620842	C/T	15	37620842	1728
BARC_1.01_Gm_15_37683882	C/T	15	37683882	1729
BARC_1.01_Gm_15_37754695	T/C	15	37754695	1730
BARC_1.01_Gm_15_37808284	T/C	15	37808284	1731
BARC_1.01_Gm_15_37851068	T/C	15	37851068	1732
BARC_1.01_Gm_15_37912811	C/T	15	37912811	1733
BARC_1.01_Gm_15_37949411	G/A	15	37949411	1734
BARC_1.01_Gm_15_38041550	C/T	15	38041550	1735
BARC_1.01_Gm_15_38101535	T/C	15	38101535	1736
BARC_1.01_Gm_15_38604104	A/G	15	38604104	1737
BARC_1.01_Gm_15_38755148	G/A	15	38755148	1738
BARC_1.01_Gm_15_38804805	G/A	15	38804805	1739
BARC_1.01_Gm_15_38994811	G/A	15	38994811	1740
BARC_1.01_Gm_15_39067896	C/T	15	39067896	1741
BARC_1.01_Gm_15_39107246	T/C	15	39107246	1742
BARC_1.01_Gm_15_39134056	T/C	15	39134056	1743
BARC_1.01_Gm_15_39191266	T/C	15	39191266	1744
BARC_1.01_Gm_15_39227395	C/T	15	39227395	1745
BARC_1.01_Gm_15_39256177	C/T	15	39256177	1746
BARC_1.01_Gm_15_39287757	G/A	15	39287757	1747
BARC_1.01_Gm_15_39331659	T/C	15	39331659	1748
BARC_1.01_Gm_15_39360553	A/G	15	39360553	1749
BARC_1.01_Gm_15_39466516	G	15	39466516	1750
BARC_1.01_Gm_15_39590380	C/T	15	39590380	1751
BARC_1.01_Gm_15_39821202	T/C	15	39821202	1752
BARC_1.01_Gm_15_39888568	A/G	15	39888568	1753
BARC_1.01_Gm_15_39926635	A/G	15	39926635	1754
BARC_1.01_Gm_15_39952359	G/A	15	39952359	1755
BARC_1.01_Gm_15_39983177	C/T	15	39983177	1756
BARC_1.01_Gm_15_40010987	A/G	15	40010987	1757
BARC_1.01_Gm_15_40040705	C/T	15	40040705	1758
BARC_1.01_Gm_15_40070656	A/G	15	40070656	1759
BARC_1.01_Gm_15_40096036	T/C	15	40096036	1760
BARC_1.01_Gm_15_40160334	G/A	15	40160334	1761
BARC_1.01_Gm_15_40232715	C/A	15	40232715	1762
BARC_1.01_Gm_15_40461287	G/A	15	40461287	1763
BARC_1.01_Gm_15_40801972	A/G	15	40801972	1764
BARC_1.01_Gm_15_40853981	G/T	15	40853981	1765
BARC_1.01_Gm_15_40878937	A/G	15	40878937	1766
BARC_1.01_Gm_15_40904035	C/T	15	40904035	1767
BARC_1.01_Gm_15_40994561	A/G	15	40994561	1768
BARC_1.01_Gm_15_41043648	A/C	15	41043648	1769
BARC_1.01_Gm_15_41081388	C/T	15	41081388	1770
BARC_1.01_Gm_15_41119670	G/A	15	41119670	1771
BARC_1.01_Gm_15_41296918	A/G	15	41296918	1772
BARC_1.01_Gm_15_41371815	T/C	15	41371815	1773
BARC_1.01_Gm_15_41427016	A/G	15	41427016	1774
BARC_1.01_Gm_15_41526092	G/A	15	41526092	1775
BARC_1.01_Gm_15_41570902	T/C	15	41570902	1776
BARC_1.01_Gm_15_41711821	A/G	15	41711821	1777
BARC_1.01_Gm_15_41771662	C/T	15	41771662	1778
BARC_1.01_Gm_15_42221723	T/G	15	42221723	1779
BARC_1.01_Gm_15_42344943	C/T	15	42344943	1780
BARC_1.01_Gm_15_42374646	T/C	15	42374646	1781
BARC_1.01_Gm_15_42431594	G/A	15	42431594	1782
BARC_1.01_Gm_15_42499817	G/A	15	42499817	1783
BARC_1.01_Gm_15_42566522	G/A	15	42566522	1784
BARC_1.01_Gm_15_42704960	C/T	15	42704960	1785
BARC_1.01_Gm_15_42869969	T/C	15	42869969	1786
BARC_1.01_Gm_15_42909667	A/G	15	42909667	1787
BARC_1.01_Gm_15_42997001	C/T	15	42997001	1788
BARC_1.01_Gm_15_43243375	G/A	15	43243375	1789
BARC_1.01_Gm_15_43374644	G/A	15	43374644	1790
BARC_1.01_Gm_15_43629400	G/A	15	43629400	1791
BARC_1.01_Gm_15_43683768	G/T	15	43683768	1792
BARC_1.01_Gm_15_43797502	T/G	15	43797502	1793
BARC_1.01_Gm_15_43825039	A/G	15	43825039	1794
BARC_1.01_Gm_15_43888492	T/C	15	43888492	1795
BARC_1.01_Gm_15_43934131	A/C	15	43934131	1796
BARC_1.01_Gm_15_44059851	T/C	15	44059851	1797
BARC_1.01_Gm_15_44142122	A/C	15	44142122	1798
BARC_1.01_Gm_15_44299640	T/C	15	44299640	1799
BARC_1.01_Gm_15_44336916	G/A	15	44336916	1800
BARC_1.01_Gm_15_44585723	C/A	15	44585723	1801
BARC_1.01_Gm_15_44777362	T/G	15	44777362	1802
BARC_1.01_Gm_15_44811724	T/C	15	44811724	1803
BARC_1.01_Gm_15_44828322	A/C	15	44828322	1804
BARC_1.01_Gm_15_44835540	A/G	15	44835540	1805
BARC_1.01_Gm_15_44928222	C	15	44928222	1806
BARC_1.01_Gm_15_44930418	C/T	15	44930418	1807
BARC_1.01_Gm_15_44954080	T/C	15	44954080	1808
BARC_1.01_Gm_15_44970533	G/A	15	44970533	1809
BARC_1.01_Gm_15_45001918	C/T	15	45001918	1810
BARC_1.01_Gm_15_45004801	A/G	15	45004801	1811
BARC_1.01_Gm_15_45027372	C/A	15	45027372	1812
BARC_1.01_Gm_15_45037800	T/C	15	45037800	1813
BARC_1.01_Gm_15_45099399	T/C	15	45099399	1814
BARC_1.01_Gm_15_45103100	A/G	15	45103100	1815
BARC_1.01_Gm_15_45110841	C/T	15	45110841	1816
BARC_1.01_Gm_15_45119380	G/A	15	45119380	1817
BARC_1.01_Gm_15_45123532	C/T	15	45123532	1818
BARC_1.01_Gm_15_45175078	G/A	15	45175078	1819
BARC_1.01_Gm_15_45389219	G/A	15	45389219	1820
BARC_1.01_Gm_15_45395118	A/G	15	45395118	1821
BARC_1.01_Gm_15_45405483	A/G	15	45405483	1822
BARC_1.01_Gm_15_45409316	T/G	15	45409316	1823
BARC_1.01_Gm_15_45412238	C/T	15	45412238	1824
BARC_1.01_Gm_15_45443750	A/G	15	45443750	1825
BARC_1.01_Gm_15_45459236	T/C	15	45459236	1826
BARC_1.01_Gm_15_45470269	T/G	15	45470269	1827
BARC_1.01_Gm_15_45512827	A/G	15	45512827	1828
BARC_1.01_Gm_15_45518497	T/C	15	45518497	1829
BARC_1.01_Gm_15_45537109	C/T	15	45537109	1830
BARC_1.01_Gm_15_45542607	G/A	15	45542607	1831
BARC_1.01_Gm_15_45544412	C	15	45544412	1832
BARC_1.01_Gm_15_45551192	T/C	15	45551192	1833
BARC_1.01_Gm_15_45562481	A/G	15	45562481	1834
BARC_1.01_Gm_15_45565893	C/T	15	45565893	1835
BARC_1.01_Gm_15_45579395	A/G	15	45579395	1836
BARC_1.01_Gm_15_45603472	G/A	15	45603472	1837
BARC_1.01_Gm_15_45608818	A/C	15	45608818	1838
BARC_1.01_Gm_15_45616392	T/G	15	45616392	1839
BARC_1.01_Gm_15_45623334	A/G	15	45623334	1840
BARC_1.01_Gm_15_45671933	C/T	15	45671933	1841
BARC_1.01_Gm_15_45688522	G/T	15	45688522	1842
BARC_1.01_Gm_15_45693087	C/A	15	45693087	1843
BARC_1.01_Gm_15_45722452	C/T	15	45722452	1844
BARC_1.01_Gm_15_45725175	A/G	15	45725175	1845
BARC_1.01_Gm_15_45735289	T/G	15	45735289	1846
BARC_1.01_Gm_15_45757125	T/C	15	45757125	1847
BARC_1.01_Gm_15_45770923	A/G	15	45770923	1848
BARC_1.01_Gm_15_45775844	C/T	15	45775844	1849
BARC_1.01_Gm_15_45794122	C/T	15	45794122	1850
BARC_1.01_Gm_15_45799917	C/T	15	45799917	1851
BARC_1.01_Gm_15_45812708	C	15	45812708	1852
BARC_1.01_Gm_15_45846817	T/C	15	45846817	1853
BARC_1.01_Gm_15_45891955	C	15	45891955	1854
BARC_1.01_Gm_15_45907291	T/C	15	45907291	1855
BARC_1.01_Gm_15_45908738	A/G	15	45908738	1856
BARC_1.01_Gm_15_45928407	T/G	15	45928407	1857
BARC_1.01_Gm_15_45954044	C/A	15	45954044	1858
BARC_1.01_Gm_15_45956618	T/C	15	45956618	1859
BARC_1.01_Gm_15_45959018	C/A	15	45959018	1860
BARC_1.01_Gm_15_45990867	T/G	15	45990867	1861
BARC_1.01_Gm_15_45992431	G/A	15	45992431	1862
BARC_1.01_Gm_15_45999561	C/T	15	45999561	1863
BARC_1.01_Gm_15_46003399	G/A	15	46003399	1864
BARC_1.01_Gm_15_46014592	C/T	15	46014592	1865
BARC_1.01_Gm_15_46026103	T/C	15	46026103	1866
BARC_1.01_Gm_15_46031615	C/T	15	46031615	1867
BARC_1.01_Gm_15_46033694	A/G	15	46033694	1868
BARC_1.01_Gm_15_46038774	C/T	15	46038774	1869
BARC_1.01_Gm_15_46041720	A/G	15	46041720	1870
BARC_1.01_Gm_15_46042964	C/A	15	46042964	1871
BARC_1.01_Gm_15_46049642	A/G	15	46049642	1872
BARC_1.01_Gm_15_46052172	G/A	15	46052172	1873
BARC_1.01_Gm_15_46065051	A/G	15	46065051	1874
BARC_1.01_Gm_15_46066348	C/T	15	46066348	1875
BARC_1.01_Gm_15_46099151	G/T	15	46099151	1876
BARC_1.01_Gm_15_46297995	T/C	15	46297995	1877
BARC_1.01_Gm_15_46383409	C/A	15	46383409	1878
BARC_1.01_Gm_15_46395146	T/C	15	46395146	1879
BARC_1.01_Gm_15_46440796	T/G	15	46440796	1880
BARC_1.01_Gm_15_46443671	C/T	15	46443671	1881
BARC_1.01_Gm_15_46451462	T/C	15	46451462	1882
BARC_1.01_Gm_15_46453038	C/A	15	46453038	1883
BARC_1.01_Gm_15_46457660	A/G	15	46457660	1884
BARC_1.01_Gm_15_46470675	T/C	15	46470675	1885
BARC_1.01_Gm_15_46471995	A/C	15	46471995	1886
BARC_1.01_Gm_15_46480467	G/A	15	46480467	1887
BARC_1.01_Gm_15_46482026	C/A	15	46482026	1888
BARC_1.01_Gm_15_46483964	A/G	15	46483964	1889
BARC_1.01_Gm_15_46487625	G/A	15	46487625	1890
BARC_1.01_Gm_15_46490432	C/T	15	46490432	1891
BARC_1.01_Gm_15_46492904	A/G	15	46492904	1892
BARC_1.01_Gm_15_46495894	C/A	15	46495894	1893
BARC_1.01_Gm_15_46497713	C/T	15	46497713	1894
BARC_1.01_Gm_15_46507795	C/A	15	46507795	1895
BARC_1.01_Gm_15_46509818	T/G	15	46509818	1896
BARC_1.01_Gm_15_46513526	A/G	15	46513526	1897
BARC_1.01_Gm_15_46515805	C/A	15	46515805	1898
BARC_1.01_Gm_15_46517281	A/G	15	46517281	1899
BARC_1.01_Gm_15_46520206	G/A	15	46520206	1900
BARC_1.01_Gm_15_46529555	A/G	15	46529555	1901
BARC_1.01_Gm_15_46530783	G/A	15	46530783	1902
BARC_1.01_Gm_15_46536769	A/G	15	46536769	1903
BARC_1.01_Gm_15_46539067	A/G	15	46539067	1904
BARC_1.01_Gm_15_46545751	G/A	15	46545751	1905
BARC_1.01_Gm_15_46547375	G/A	15	46547375	1906
BARC_1.01_Gm_15_46549525	C/T	15	46549525	1907
BARC_1.01_Gm_15_46551736	G/A	15	46551736	1908
BARC_1.01_Gm_15_46565704	G/A	15	46565704	1909
BARC_1.01_Gm_15_46570565	C/T	15	46570565	1910
BARC_1.01_Gm_15_46572338	T/G	15	46572338	1911
BARC_1.01_Gm_15_46575206	C/T	15	46575206	1912
BARC_1.01_Gm_15_46577653	T/C	15	46577653	1913
BARC_1.01_Gm_15_46586851	G/A	15	46586851	1914
BARC_1.01_Gm_15_46591352	G/A	15	46591352	1915
BARC_1.01_Gm_15_46592894	C/T	15	46592894	1916
BARC_1.01_Gm_15_46601975	C/T	15	46601975	1917
BARC_1.01_Gm_15_46603740	G/T	15	46603740	1918
BARC_1.01_Gm_15_46605044	C/T	15	46605044	1919
BARC_1.01_Gm_15_46619268	A/G	15	46619268	1920
BARC_1.01_Gm_15_46621524	T/C	15	46621524	1921
BARC_1.01_Gm_15_46623021	T/C	15	46623021	1922
BARC_1.01_Gm_15_46630864	A/G	15	46630864	1923
BARC_1.01_Gm_15_46635125	C/T	15	46635125	1924
BARC_1.01_Gm_15_46639120	C/A	15	46639120	1925
BARC_1.01_Gm_15_46646266	G/A	15	46646266	1926
BARC_1.01_Gm_15_46650164	T/C	15	46650164	1927
BARC_1.01_Gm_15_46663152	G/A	15	46663152	1928
BARC_1.01_Gm_15_46665925	C/T	15	46665925	1929
BARC_1.01_Gm_15_46669029	T/G	15	46669029	1930
BARC_1.01_Gm_15_46670318	C/T	15	46670318	1931
BARC_1.01_Gm_15_46672399	T/G	15	46672399	1932
BARC_1.01_Gm_15_46675575	G/A	15	46675575	1933
BARC_1.01_Gm_15_46677708	C/T	15	46677708	1934
BARC_1.01_Gm_15_46685015	T/C	15	46685015	1935
BARC_1.01_Gm_15_46691612	C/T	15	46691612	1936
BARC_1.01_Gm_15_46696368	C/T	15	46696368	1937
BARC_1.01_Gm_15_46698746	C/T	15	46698746	1938
BARC_1.01_Gm_15_46700477	A/C	15	46700477	1939
BARC_1.01_Gm_15_46705791	A/G	15	46705791	1940
BARC_1.01_Gm_15_46709093	T/C	15	46709093	1941
BARC_1.01_Gm_15_46719319	C/T	15	46719319	1942
BARC_1.01_Gm_15_46729874	A/G	15	46729874	1943
BARC_1.01_Gm_15_46736873	T/C	15	46736873	1944
BARC_1.01_Gm_15_46745602	A/G	15	46745602	1945
BARC_1.01_Gm_15_46751246	G/A	15	46751246	1946
BARC_1.01_Gm_15_46758222	T/C	15	46758222	1947
BARC_1.01_Gm_15_46766117	C/T	15	46766117	1948
BARC_1.01_Gm_15_46767627	T/C	15	46767627	1949
BARC_1.01_Gm_15_46776121	C/T	15	46776121	1950
BARC_1.01_Gm_15_46779954	C/T	15	46779954	1951
BARC_1.01_Gm_15_46781147	G/T	15	46781147	1952
BARC_1.01_Gm_15_46782552	T/C	15	46782552	1953
BARC_1.01_Gm_15_46784633	G/A	15	46784633	1954
BARC_1.01_Gm_15_46785794	A/G	15	46785794	1955
BARC_1.01_Gm_15_46787588	T/C	15	46787588	1956
BARC_1.01_Gm_15_46789831	G/A	15	46789831	1957
BARC_1.01_Gm_15_46796325	T/C	15	46796325	1958
BARC_1.01_Gm_15_46798242	A/G	15	46798242	1959
BARC_1.01_Gm_15_46800407	G/A	15	46800407	1960
BARC_1.01_Gm_15_46803036	C/T	15	46803036	1961
BARC_1.01_Gm_15_46804661	T/C	15	46804661	1962
BARC_1.01_Gm_15_46806812	G/A	15	46806812	1963
BARC_1.01_Gm_15_46812281	G/A	15	46812281	1964
BARC_1.01_Gm_15_46816818	C/A	15	46816818	1965
BARC_1.01_Gm_15_46818422	G/T	15	46818422	1966
BARC_1.01_Gm_15_46825788	C/A	15	46825788	1967
BARC_1.01_Gm_15_46830975	T/C	15	46830975	1968
BARC_1.01_Gm_15_46835562	T/G	15	46835562	1969
BARC_1.01_Gm_15_46840214	G/A	15	46840214	1970
BARC_1.01_Gm_15_46842263	C/T	15	46842263	1971
BARC_1.01_Gm_15_46851153	G/A	15	46851153	1972
BARC_1.01_Gm_15_46852579	A/G	15	46852579	1973
BARC_1.01_Gm_15_46854842	G/A	15	46854842	1974
BARC_1.01_Gm_15_46860884	G/A	15	46860884	1975
BARC_1.01_Gm_15_46870762	G/A	15	46870762	1976
BARC_1.01_Gm_15_46872432	C/T	15	46872432	1977
BARC_1.01_Gm_15_46873929	G/A	15	46873929	1978
BARC_1.01_Gm_15_46899612	A/G	15	46899612	1979
BARC_1.01_Gm_15_46912636	G/A	15	46912636	1980
BARC_1.01_Gm_15_46930166	G/A	15	46930166	1981
BARC_1.01_Gm_15_46935366	G/A	15	46935366	1982
BARC_1.01_Gm_15_46945479	C/T	15	46945479	1983
BARC_1.01_Gm_15_46947161	G/A	15	46947161	1984
BARC_1.01_Gm_15_46950994	G/T	15	46950994	1985
BARC_1.01_Gm_15_46953397	C/T	15	46953397	1986
BARC_1.01_Gm_15_46962504	T/C	15	46962504	1987
BARC_1.01_Gm_15_46972451	G/A	15	46972451	1988
BARC_1.01_Gm_15_46976435	C/T	15	46976435	1989
BARC_1.01_Gm_15_46982626	C	15	46982626	1990
BARC_1.01_Gm_15_46990104	G	15	46990104	1991
BARC_1.01_Gm_15_46992170	G	15	46992170	1992
BARC_1.01_Gm_15_47008727	C/A	15	47008727	1993
BARC_1.01_Gm_15_47013300	T/C	15	47013300	1994
BARC_1.01_Gm_15_47022588	T/C	15	47022588	1995
BARC_1.01_Gm_15_47042987	C/T	15	47042987	1996
BARC_1.01_Gm_15_47049699	T/C	15	47049699	1997
BARC_1.01_Gm_15_47060162	C/T	15	47060162	1998
BARC_1.01_Gm_15_47062440	A/G	15	47062440	1999
[truncated: 40,450 more rows]
