# Supplementary material for: Genomic Signatures of North American Soybean Improvement Inform Diversity Enrichment Strategies and Clarify the Impact of Hybridization
Source: G3 (Bethesda). 2016 Jul 7;6(9):2693–705. doi: 10.1534/g3.116.029215 (PMC5015928; doi:10.1534/g3.116.029215)
Supplement: Supplemental Material [file supp_g3.116.029215_FileS5.zip]

Archive with 9 entries (8 files):
- histograms/
- histograms/Fst.pdf
- histograms/linear.pdf
- histograms/logistic.pdf
- histograms/README.txt
- histograms/sampFst.pdf
- histograms/sampLinear.pdf
- histograms/sampLogistic.pdf
- histograms/WFABC.pdf
