# Supplementary material for: Genomic Signatures of North American Soybean Improvement Inform Diversity Enrichment Strategies and Clarify the Impact of Hybridization
Source: G3 (Bethesda). 2016 Jul 7;6(9):2693–705. doi: 10.1534/g3.116.029215 (PMC5015928; doi:10.1534/g3.116.029215)
Supplement: Supplemental Material [file supp_g3.116.029215_FileS5.zip › histograms/README.txt]

Each histogram summarizes the data for a particular combination of starting allele frequencies and selection coefficients.  Graph titles indicate the combination.  The first number is simply an index and can be ignored. The "i0.X" indicates initial frequency.  The "sX.X" indicates the relative fitness.  Graphs are ordered as same starting frequency in columns and same selection coefficients in rows of increasing selection intensity.  The "sampX.pdf" files are those for which we also simulated sampling within each population to reflect our general sampling depth. "sampWFABC.pdf" is not present because the algorithm failed on high frequency alleles under selection. 
