# Supplementary material for: Genomic Signatures of North American Soybean Improvement Inform Diversity Enrichment Strategies and Clarify the Impact of Hybridization
Source: G3 (Bethesda). 2016 Jul 7;6(9):2693–705. doi: 10.1534/g3.116.029215 (PMC5015928; doi:10.1534/g3.116.029215)
Supplement: Supplemental Material [file supp_g3.116.029215_TableS1.xls]

## Sheet: GAPIT-All-cultivars-PCA-traits
ID	Name	Type	MG	Year
PI180501	Strain No. 18	ancestor	0	1940
PI360955A	Fiskeby V	ancestor	0	1940
PI438471	Fiskeby III	ancestor	0	1940
PI548311	Capital	ancestor	0	1940
PI548325	Flambeau	ancestor	0	1940
PI548379	Mandarin(Ottawa)	ancestor	0	1940
PI548382	Manitoba Brown	ancestor	0	1940
PI279648	Hardome	Modern	0	1953
PI548539	Comet	Modern	0	1953
PI548498	Acme	Modern	0	1953
PI548601	Norchief	Modern	0	1954
PI548568	Grant	Modern	0	1955
PI548544	Crest	Modern	0	1957
PI548545	Merit	Modern	0	1959
PI548607	Portage	Modern	0	1964
PI548621	Traverse	Modern	0	1965
PI548504	Altona	Modern	0	1966
PI548534	Clay	Modern	0	1968
PI548535	Norman	Modern	0	1969
PI548600	Morsoy	Modern	0	1970
PI548623	Vansoy	Modern	0	1970
PI548499	Ada	Modern	0	1972
PI548501	Wilkin	Modern	0	1972
PI548500	Swift	Modern	0	1972
PI548560	Evans	Modern	0	1974
PI548567	Grande	Modern	0	1976
PI548593	Maple Arrow	Modern	0	1976
PI548582	McCall	Modern	0	1978
PI548594	Maple Presto	Modern	0	1979
PI548592	Maple Amber	Modern	0	1981
PI548649	Nattawa	Modern	0	1981
PI548615	Simpson	Modern	0	1982
PI542403	Dawson	Modern	0	1983
PI542404	Ozzie	Modern	0	1983
PI542402	Chico	Modern	0	1983
PI548515	Bicentennial	Modern	0	1983
PI548596	Maple Ridge	Modern	0	1984
PI548595	Maple Isle	Modern	0	1984
PI548648	Canatto	Modern	0	1985
PI548638	OAC Libra	Modern	0	1985
PI548639	OAC Pisces	Modern	0	1985
PI508083	Dassel	Modern	0	1986
PI548637	OAC Aries	Modern	0	1986
PI548640	OAC Scorpio	Modern	0	1986
PI548642	Maple Donovan	Modern	0	1986
PI548651	Merrimax	Modern	0	1986
PI513382	Glenwood	Modern	0	1987
PI548643	Maple Glen	Modern	0	1987
PI548644	OAC Musca	Modern	0	1987
PI542769	Proto	Modern	0	1989
PI537096	Minnatto	Modern	0	1989
PI548650	Nattosan	Modern	0	1989
PI567783	OAC Eclipse	Modern	0	1989
PI567784	OAC Frontier	Modern	0	1989
PI567787	OAC Vision	Modern	0	1991
PI562373	Lambert	Modern	0	1992
PI562372	Agassiz	Modern	0	1992
PI583365	Hendricks	Modern	0	1994
PI587091	Council	Modern	0	1994
PI592560	Toyopro	Modern	0	1995
PI592523	Glacier	Modern	0	1995
PI593655	Danatto	Modern	0	1996
PI599300	Surge	Modern	0	1997
PI596541	Traill	Modern	0	1997
PI602594	MN0301	Modern	0	1998
PI602896	Daksoy	Modern	0	1998
PI602897	Jim	Modern	0	1998
PI603900	Norpro	Modern	0	1998
PI612764	MN0901	Modern	0	2000
PI614831	Barnes	Modern	0	2000
PI607835	UM3	Modern	0	2000
PI629004	MN0201	Modern	0	2001
PI629005	MN0302	Modern	0	2001
PI615585	Sargent	Modern	0	2001
PI615586	Walsh	Modern	0	2001
PI631437	Nornatto	Modern	0	2002
PI631438	Nannonatto	Modern	0	2002
PI634813	LaMoure	Modern	0	2004
PI638511	ProSoy	Modern	0	2005
PI638510	Pembina	Modern	0	2005
PI548599	Monroe	Modern	1	1948
PI548572	Harly	Modern	1	1948
PI548611	Renville	Modern	1	1952
PI548680	Pridesoy 57	Private	1	1952
PI548530	Chippewa	Modern	1	1954
PI548673	Ottawa	Private	1	1961
PI548531	Chippewa 64	Modern	1	1964
PI548551	Hark	Modern	1	1966
PI548668	A-100	Private	1	1966
PI548550	Disoy	Modern	1	1967
PI548509	Dunn	Modern	1	1969
PI548609	Rampage	Modern	1	1969
PI548610	Wirth	Modern	1	1969
PI548508	Anoka	Modern	1	1970
PI548620	Steele	Modern	1	1972
PI548681	SRF 100	Private	1	1973
PI548683	SRF 150	Private	1	1973
PI548571	Harlon	Modern	1	1974
PI548561	Hodgson	Modern	1	1974
PI548536	Coles	Modern	1	1976
PI548581	Hodgson 78	Modern	1	1978
PI548618	Vinton	Modern	1	1978
PI548524	Weber	Modern	1	1979
PI548526	Hardin	Modern	1	1980
PI548625	Vinton 81	Modern	1	1981
PI548588	Lakota	Modern	1	1981
PI556637	A1937	Private	1	1981
PI548519	BSR 101	Modern	1	1985
PI548629	Weber 84	Modern	1	1985
PI508084	Sibley	Modern	1	1986
PI556776	A1214	Private	1	1986
PI556779	A1525	Private	1	1986
PI548641	Haroson	Modern	1	1987
PI567782	OAC Dorado	Modern	1	1988
PI540554	Bell	Modern	1	1989
PI542042	Kato	Modern	1	1989
PI572243	Harovinton	Modern	1	1989
PI548647	RCAT Persian	Modern	1	1989
PI546487	Archer	Modern	1	1990
PI539863	HP202	Modern	1	1990
PI546038	Kasota	Modern	1	1990
PI539865	HP204	Modern	1	1990
PI539862	HP201	Modern	1	1990
PI539864	HP203	Modern	1	1990
PI557011	Leslie	Modern	1	1991
PI557010	Bert	Modern	1	1991
PI567785	OAC Shire	Modern	1	1991
PI572241	Brock	Modern	1	1991
PI564524	Alpha	Modern	1	1992
PI562374	Parker	Modern	1	1992
PI550740	A1662	Private	1	1992
PI572245	Felix	Modern	1	1993
PI583364	Faribault	Modern	1	1994
PI592389	Freeborn	Modern	1	1995
PI592524	Granite	Modern	1	1995
PI599299	Stride	Modern	1	1997
PI602593	MN1301	Modern	1	1998
PI608438	Titan	Modern	1	1999
PI612763	MN1801	Modern	1	2000
PI608726	MN1401	Modern	1	2000
PI614833	NE1900	Modern	1	2000
PI616498	MN1302	Modern	1	2001
PI548302	Bansei	ancestor	2	1940
PI548356	Kanro	ancestor	2	1940
PI548360	Korean	ancestor	2	1940
PI548391	Mukden	ancestor	2	1940
PI548406	Richland	ancestor	2	1940
PI548577	Hawkeye	Modern	2	1947
PI548573	Harosoy	Modern	2	1951
PI548589	Lindarin	Modern	2	1958
PI548580	Madison	Modern	2	1960
PI548579	Henry	Modern	2	1960
PI548575	Harosoy 63	Modern	2	1963
PI548578	Hawkeye 63	Modern	2	1963
PI548590	Lindarin 63	Modern	2	1964
PI548506	Amsoy	Modern	2	1965
PI548553	Magna	Modern	2	1967
PI548540	Corsoy	Modern	2	1967
PI548554	Prize	Modern	2	1967
PI548510	Beeson	Modern	2	1968
PI548528	Protana	Modern	2	1969
PI548608	Provar	Modern	2	1969
PI548507	Amsoy 71	Modern	2	1970
PI548576	Harwood	Modern	2	1970
PI548630	Wells	Modern	2	1972
PI548694	Peterson Jade	Private	2	1974
PI548570	Harcor	Modern	2	1975
PI548537	Marion	Modern	2	1976
PI548689	B216	Private	2	1976
PI548690	S1492	Private	2	1976
PI548616	Sloan	Modern	2	1978
PI548513	Wells II	Modern	2	1978
PI548617	Vickery	Modern	2	1978
PI548511	Beeson 80	Modern	2	1979
PI548566	Nebsoy	Modern	2	1979
PI548512	Century	Modern	2	1979
PI548505	Amcor	Modern	2	1979
PI518669	Corsoy 79	Modern	2	1979
PI548692	AP 200	Private	2	1980
PI548565	Gnome	Modern	2	1981
PI548693	Marshall	Private	2	1981
PI548521	BSR 201	Modern	2	1982
PI548605	Platte	Modern	2	1982
PI518677	CN290	Modern	2	1983
PI518676	CN210	Modern	2	1983
PI548583	Keller	Modern	2	1983
PI548569	Hack	Modern	2	1984
PI548529	Century 84	Modern	2	1984
PI548584	Miami	Modern	2	1984
PI548557	Elgin	Modern	2	1984
PI548520	Preston	Modern	2	1985
PI556729	A2522	Private	2	1985
PI540552	Hoyt	Modern	2	1986
PI556850	A2234	Private	2	1987
PI556783	A2187	Private	2	1987
PI525453	Conrad	Modern	2	1988
PI533655	Burlison	Modern	2	1988
PI548646	RCAT Alliance	Modern	2	1988
PI537095	Marcus	Modern	2	1989
PI540556	Jack	Modern	2	1989
PI546375	Amcor 89	Modern	2	1989
PI542768	Sturdy	Modern	2	1989
PI542045	IL1	Modern	2	1989
PI537094	Kenwood	Modern	2	1989
PI539861	SS202	Modern	2	1989
PI539860	SS201	Modern	2	1989
PI556888	CX298	Private	2	1989
PI543857	Gnome 85	Modern	2	1990
PI539866	LS201	Modern	2	1990
PI542710	Chapman	Modern	2	1990
PI543855	Newton	Modern	2	1990
PI540452	A2427	Private	2	1990
PI561700	Erie	Modern	2	1991
PI567786	OAC Talbot	Modern	2	1991
PI572242	RCAT Angora	Modern	2	1991
PI547094	CX291	Private	2	1992
PI556929	A2543	Private	2	1992
PI576146	Vertex	Modern	2	1993
PI576145	Sandusky	Modern	2	1993
PI572244	Dimon	Modern	2	1993
PI573008	Colfax	Modern	2	1993
PI561201	A2242	Private	2	1993
PI561717	A2506	Private	2	1993
PI595843	Flint	Modern	2	1996
PI597381	Savoy	Modern	2	1996
PI597383	LN89-3264	Modern	2	1997
PI602060	Olympus	Modern	2	1998
PI602059	Apollo	Modern	2	1998
PI607385	LN92-7369	Modern	2	1999
PI614088	Loda	Modern	2	2000
PI612930	Tiffin	Modern	2	2000
PI612931	HF93-083	Modern	2	2000
PI629008	OHIO FG3	Modern	2	2002
PI634827	NE2701	Modern	2	2004
PI548298	A.K. (Harrow)	ancestor	3	1940
PI548318	Dunfield	ancestor	3	1940
PI548348	Illini	ancestor	3	1940
PI548352	Jogun	ancestor	3	1940
PI548362	Lincoln	ancestor	3	1940
PI548502	Adams	Modern	3	1948
PI548587	Kim	Modern	3	1956
PI548552	Kanrich	Modern	3	1956
PI548574	Shelby	Modern	3	1958
PI548562	Ford	Modern	3	1958
PI548612	Ross	Modern	3	1960
PI548628	Wayne	Modern	3	1964
PI548503	Adelphia	Modern	3	1964
PI548624	Verde	Modern	3	1967
PI548527	Calland	Modern	3	1968
PI548686	SRF 300	Private	3	1969
PI548631	Williams	Modern	3	1971
PI548632	Woodworth	Modern	3	1974
PI548684	SRF 307B	Private	3	1974
PI548691	AP 26	Private	3	1976
PI548556	Elf	Modern	3	1977
PI556511	A3127	Private	3	1977
PI548542	Cumberland	Modern	3	1978
PI548543	Oakland	Modern	3	1978
PI518672	Will	Modern	3	1979
PI548522	BSR 301	Modern	3	1979
PI593463	General	Modern	3	1979
PI548523	Pella	Modern	3	1979
PI518670	Williams 79	Modern	3	1979
PI536635	Sprite	Modern	3	1980
PI548525	BSR 302	Modern	3	1980
PI556572	A3659	Private	3	1980
PI518671	Williams 82	Modern	3	1981
PI518674	Fayette	Modern	3	1981
PI540551	Hobbit	Modern	3	1981
PI548597	Mead	Modern	3	1981
PI548585	Winchester	Modern	3	1984
PI548634	Zane	Modern	3	1984
PI548558	Harper	Modern	3	1984
PI556689	A2943	Private	3	1984
PI556687	A3966	Private	3	1984
PI548564	Fremont	Modern	3	1985
PI548591	Logan	Modern	3	1985
PI548614	Sherman	Modern	3	1985
PI518675	Cartter	Modern	3	1986
PI548635	Chamberlain	Modern	3	1986
PI509044	Pella 86	Modern	3	1986
PI556780	A3803	Private	3	1986
PI556778	A3427	Private	3	1986
PI556814	A3733	Private	3	1986
PI534645	Resnik	Modern	3	1987
PI546374	Sprite 87	Modern	3	1987
PI518667	Harper 87	Modern	3	1987
PI546373	Hobbit 87	Modern	3	1987
PI534647	GR8836	Modern	3	1987
PI556816	A3205	Private	3	1987
PI556781	A3307	Private	3	1987
PI534648	GR8936	Modern	3	1988
PI556857	A3935	Private	3	1988
PI542044	Kunitz	Modern	3	1989
PI542043	Linford	Modern	3	1989
PI548652	Bass	Modern	3	1989
PI542046	IL2	Modern	3	1989
PI542709	Hayes	Modern	3	1989
PI556859	A3415	Private	3	1989
PI556928	A3322	Private	3	1989
PI539867	LS301	Modern	3	1990
PI542711	Edison	Modern	3	1990
PI552538	Dunbar	Modern	3	1991
PI556931	CX329	Private	3	1991
PI567902	Charleston	Modern	3	1992
PI564718	Thorne	Modern	3	1992
PI561860	Lancaster	Modern	3	1992
PI574534	Piatt	Modern	3	1993
PI578057	Saline	Modern	3	1993
PI586980	KS3494	Modern	3	1993
PI568245	A3510	Private	3	1993
PI584470	Ohio FG2	Modern	3	1994
PI583837	Saturn	Modern	3	1994
PI584441	Yale	Modern	3	1994
PI583835	Mercury	Modern	3	1994
PI587185	Probst	Modern	3	1994
PI584469	Ohio FG1	Modern	3	1994
PI593258	Macon	Modern	3	1995
PI593257	LN90-4524	Modern	3	1995
PI593259	Iroquois	Modern	3	1995
PI591561	A3313	Private	3	1995
PI595926	Athow	Modern	3	1996
PI595754	Nemaha	Modern	3	1996
PI596407	Defiance	Modern	3	1996
PI598124	Maverick	Modern	3	1996
PI595753	Odell	Modern	3	1996
PI576160	CX335	Private	3	1996
PI576161	CX394c	Private	3	1996
PI597385	LN92-11008	Modern	3	1997
PI597387	Pana	Modern	3	1997
PI610670	NE3297	Modern	3	1999
PI610671	NE3399	Modern	3	1999
PI614153	Croton 3.9	Modern	3	2000
PI614832	NE3400	Modern	3	2000
PI614807	Stout	Modern	3	2000
PI612594	Kottman	Modern	3	2000
PI612932	HF93-035	Modern	3	2000
PI614154	Darby	Modern	3	2000
PI632402	Stalwart	Modern	3	2002
PI633608	Dilworth	Modern	3	2003
PI632401	Apex	Modern	3	2003
PI634758	CX345	Private	3	2003
PI634757	CX326	Private	3	2003
PI642768	Ohio FG5	Modern	3	2006
PI548402	Peking	ancestor	4	1940
PI548626	Wabash	Modern	4	1948
PI548669	Carlin	Private	4	1948
PI548603	Perry	ancestor	4	1952
PI548670	Cypress No. 1	Private	4	1952
PI548671	Fabulin	Private	4	1952
PI548533	Clark	Modern	4	1953
PI548675	Roe	Private	4	1953
PI548613	Scott	Modern	4	1959
PI548586	Kent	Modern	4	1961
PI548514	Bethel	Modern	4	1961
PI548532	Clark 63	Modern	4	1963
PI548548	Delmar	Modern	4	1963
PI548546	Custer	Modern	4	1967
PI548547	Cutler	Modern	4	1968
PI355068	Kaikoo	Modern	4	1969
PI355070	Mokapu Summer	Modern	4	1969
PI355069	Kailua	Modern	4	1969
PI355067	Kahala	Modern	4	1969
PI548678	HP-963	Private	4	1969
PI548538	Columbus	Modern	4	1971
PI548633	Wye	Modern	4	1971
PI548602	Oksoy	Modern	4	1971
PI548517	Bonus	Modern	4	1971
PI548518	Cutler 71	Modern	4	1971
PI548685	SRF 450	Private	4	1973
PI548682	SRF 400	Private	4	1973
PI548606	Pomona	Modern	4	1974
PI548559	Emerald	Modern	4	1975
PI548541	Crawford	Modern	4	1977
PI548563	Franklin	Modern	4	1977
PI548622	Union	Modern	4	1977
PI548598	Miles	Modern	4	1978
PI548627	Ware	Modern	4	1978
PI548549	DeSoto	Modern	4	1979
PI548555	Douglas	Modern	4	1980
PI543856	Pixie	Modern	4	1980
PI548619	Sparks	Modern	4	1981
PI518673	Lawrence	Modern	4	1981
PI548604	Pershing	Modern	4	1984
PI506417	Egyptian	Modern	4	1984
PI512039	Pyramid	Modern	4	1985
PI536636	Ripley	Modern	4	1985
PI548636	Regal	Modern	4	1986
PI518668	TN 4-86	Modern	4	1986
PI508269	Stafford	Modern	4	1986
PI510670	Morgan	Modern	4	1986
PI515961	Pennyrile	Modern	4	1987
PI518663	Avery	Modern	4	1987
PI534646	Flyer	Modern	4	1988
PI525454	Spencer	Modern	4	1988
PI533654	LN83-2356	Modern	4	1988
PI548645	Pharaoh	Modern	4	1989
PI540555	Hamilton	Modern	4	1989
PI543794	Delsoy 4900	Modern	4	1989
PI543793	Delsoy 4500	Modern	4	1989
PI556889	CX458	Private	4	1989
PI539936	A4715	Private	4	1990
PI560207	Delsoy 4710	Modern	4	1991
PI553051	Spry	Modern	4	1991
PI560206	Delsoy 4210	Modern	4	1991
PI559931	Corsica	Modern	4	1991
PI572240	Nile	Modern	4	1991
PI556932	CX469c	Private	4	1991
PI577798	Bronson	Modern	4	1993
PI576440	Calhoun	Modern	4	1993
PI586981	KS4694	Modern	4	1993
PI593654	Stressland	Modern	4	1994
PI568254	A4415	Private	4	1994
PI590932	CF 461	Modern	4	1995
PI595363	Mustang	Modern	4	1995
PI593256	Cisne	Modern	4	1995
PI590931	CF 492	Modern	4	1995
PI595081	KS4895	Modern	4	1995
PI597382	Omaha	Modern	4	1996
PI576166	CX411	Private	4	1996
PI576162	CX434	Private	4	1996
PI597384	LN89-3615	Modern	4	1997
PI598222	TN 4-94	Modern	4	1997
PI604100	LS90-1920	Modern	4	1998
PI607380	LS92-1800	Modern	4	1998
PI614806	Troll	Modern	4	1998
PI606748	Rend	Modern	4	1998
PI606749	Ina	Modern	4	1998
PI614808	Strong	Modern	4	2000
PI614155	HS93-4118	Modern	4	2000
PI611112	7499	Modern	4	2000
PI620883	LS93-0375	Modern	4	2001
PI634335	LS94-3207	Modern	4	2003
PI633983	LN97-15076	Modern	4	2003
PI634760	CX415	Private	4	2003
PI639740	LD00-3309	Modern	4	2005
PI639187	UA 4805	Modern	4	2005
PI643146	Prohio	Modern	4	2008
PI548488	S-100	ancestor	5	1940
PI548696	Dortchsoy 67	Private	5	1955
PI548987	Dare	Modern	5	1965
PI553038	York	Modern	5	1967
PI548976	Dyer	Modern	5	1967
PI559370	Mack	Modern	5	1971
PI548655	Forrest	Modern	5	1972
PI553049	Shore	Modern	5	1974
PI612608	Celest	Modern	5	1977
PI548974	Bedford	Modern	5	1977
PI553043	Bay	Modern	5	1978
PI564849	Nathan	Modern	5	1980
PI548977	Epps	Modern	5	1983
PI553052	Narow	Modern	5	1984
PI508268	Toano	Modern	5	1985
PI548991	TN 5-85	Modern	5	1986
PI553048	Vance	Modern	5	1986
PI533605	Cordell	Modern	5	1989
PI553044	Camp	Modern	5	1989
PI561400	Rhodes	Modern	5	1990
PI544354	Walters	Modern	5	1990
PI559934	KS5292	Modern	5	1992
PI572239	Holladay	Modern	5	1993
PI561218	A5560	Private	5	1993
PI595765	Delsoy 5500	Modern	5	1996
PI594922	Graham	Modern	5	1996
PI602496	Pace	Modern	5	1996
PI596540	Camp-lx2	Modern	5	1996
PI596414	Clifford	Modern	5	1997
PI594386	A5848	Private	5	1997
PI601983	Donegal	Modern	5	1998
PI612146	Bolivar	Modern	5	1999
PI598358	TN 5-95	Modern	5	1999
PI607528	Delsoy 5710	Modern	5	1999
PI615582	Caviness	Modern	5	2000
PI613195	Fowler	Modern	5	2000
PI614732	Anand	Modern	5	2000
PI618808	Catoosa	Modern	5	2001
PI618809	Washita	Modern	5	2001
PI631122	TN93-99	Modern	5	2002
PI633609	Lonoke	Modern	5	2003
PI633970	Ozark	Modern	5	2003
PI634193	5002T	Modern	5	2003
PI632418	Tara	Modern	5	2003
PI632905	Moon Cake	Modern	5	2003
PI633567	Owens	Modern	5	2003
PI636463	Freedom	Modern	5	2004
PI635039	S99-3181	Modern	5	2004
PI648270	Osage	Modern	5	2007
PI548438	Arksoy	ancestor	6	1940
PI548456	Haberlandt	ancestor	6	1940
PI548477	Ogden	ancestor	6	1940
PI548484	Ralsoy	ancestor	6	1940
PI416937	PI416937	PI416	6	1940
PI548980	Hood	Modern	6	1958
PI567790	Curtis	Modern	6	1958
PI548988	Pickett	Modern	6	1965
PI567791	Kino	Modern	6	1966
PI559369	Lee 68	Modern	6	1968
PI548982	Pickett 71	Modern	6	1971
PI548983	Tracy	Modern	6	1973
PI548658	Lee 74	Modern	6	1974
PI559371	Hood 75	Modern	6	1975
PI548975	Centennial	Modern	6	1976
PI548990	Sohoma	Modern	6	1978
PI548984	Tracy-M	Modern	6	1979
PI553040	Jeff	Modern	6	1981
PI548985	Kershaw	Modern	6	1982
PI556738	Bradley	Modern	6	1983
PI548981	Leflore	Modern	6	1984
PI527704	A6785	Private	6	1986
PI515960	Sharkey	Modern	6	1987
PI533602	Lloyd	Modern	6	1988
PI548986	Brim	Modern	6	1990
PI570668	Ciaric	Modern	6	1992
PI564261	Vernal	Modern	6	1992
PI576857	Lyon	Modern	6	1993
PI561702	Harbar	Modern	6	1993
PI564999	TN 6-90	Modern	6	1993
PI592756	Dillon	Modern	6	1994
PI599333	Musen	Modern	6	1997
PI597389	Prolina	Modern	6	1997
PI601982	Derry	Modern	6	1998
PI614702	Soyola	Modern	6	2000
PI633610	Desha	Modern	6	2000
PI617045	NC-Roy	Modern	6	2001
PI619615	N6201	Modern	6	2002
PI633049	Asmara	Modern	6	2003
PI633424	Randolph	Modern	6	2003
PI642732	Nitrasoy	Modern	6	2006
PI655521	Greencastle	Modern	6	2009
PI548445	CNS	ancestor	7	1940
PI548485	Roanoke	ancestor	7	1940
PI548657	Jackson	ancestor	7	1953
PI548660	Bragg	Modern	7	1963
PI548661	Semmes	Modern	7	1965
PI548989	Ransom	Modern	7	1970
PI553046	Gasoy 17	Modern	7	1977
PI548979	Govan	Modern	7	1977
PI548659	Braxton	Modern	7	1979
PI510675	Gregg	Modern	7	1983
PI518665	Padre	Modern	7	1988
PI543832	Buckshot 723	Modern	7	1990
PI555453	Hagood	Modern	7	1990
PI548971	Howard	Modern	7	1990
PI548695	Dortchsoy 31	Private	7	1990
PI542972	H7190	Private	7	1992
PI584506	Carver	Modern	7	1994
PI583367	Pearl	Modern	7	1994
PI601984	Tyrone	Modern	7	1998
PI615694	N7001	Modern	7	2001
PI615695	N7103	Modern	7	2001
PI617041	Santee	Modern	7	2001
PI619617	N7102	Modern	7	2002
PI619616	N7101	Modern	7	2002
PI641156	NC-Raleigh	Modern	7	2005
PI647085	N7002	Modern	7	2007
PI548461	Improved Pelican	ancestor	8	1940
PI567788	Bienville	Modern	8	1958
PI548666	Hardee	Modern	8	1962
PI614156	Hampton	Private	8	1962
PI548662	Hutton	Modern	8	1972
PI548664	Cobb	Modern	8	1973
PI548663	Dowling	Modern	8	1978
PI548970	Foster	Modern	8	1981
PI548665	Kirby	Modern	8	1983
PI508267	Johnston	Modern	8	1983
PI536637	Perrin	Modern	8	1988
PI535807	Crockett	Modern	8	1988
PI548697	Majos	Private	8	1990
PI548698	Yelnanda	Private	8	1990
PI568236	Maxcy	Modern	8	1992
PI603953	Motte	Modern	8	1998
PI608033	Kuell	Modern	8	1999
PI647086	N8001	Modern	8	2007
PI654355	N8101	Modern	8	2008
PI548972	Jupiter	Modern	9	1971
PI548969	Alamo	Modern	9	1978
PI548973	Jupiter-R	Modern	9	1982
PI556805	H9190	Private	9	1986
PI240664	Bilomi No. 3	ancestor	10	1940
